# Supplementary material for: Joint Transcriptomic Analysis of Lung Cancer and Other Lung Diseases
Source: Front Genet. 2019 Dec 6;10:1260. doi: 10.3389/fgene.2019.01260 (PMC6908522; doi:10.3389/fgene.2019.01260)
Supplement: Supplementary file 1 [file Table_1.xlsx]

## Sheet: Hoja1
	E-MTAB-3950		E-MTAB-5231		GSE10072		GSE108055		GSE3268		GSE19804		GSE2052		GSE21369		GSE113439		GSE1650
GENE	DOWN	UP	DOWN	UP	DOWN	UP	DOWN	UP	DOWN	UP	DOWN	UP	DOWN	UP	DOWN	UP	DOWN	UP	UP	LC	LD	TOTAL
ZFP36	1		1		1		1		1		1				1		1			6	2	8
CDH5	1		1		1		1		1		1		1					1		6	2	8
MGP	1		1		1		1		1		1						1		1	6	2	8
TMEM100	1		1		1		1		1		1		1				1			6	2	8
CCNA2		1		1		1		1		1		1		1				1		6	2	8
CDKN3		1		1		1		1		1		1		1			1			6	2	8
KIF2C		1		1		1		1		1		1		1				1		6	2	8
PLK3	1		1		1		1		1		1		1					1		6	2	8
RRM2		1		1		1		1		1		1		1				1		6	2	8
SRM		1		1		1		1		1		1		1			1			6	2	8
SRPRB		1		1		1		1		1		1		1				1		6	2	8
STEAP3	1			1		1		1		1		1		1				1		6	2	8
SULF1		1		1		1		1		1		1		1					1	6	2	8
ACVRL1	1		1		1		1		1		1		1				1			6	2	8
B4GALT2		1		1		1		1		1		1		1			1			6	2	8
CHEK1		1		1		1		1		1		1		1				1		6	2	8
SHMT2		1		1		1		1		1		1		1				1		6	2	8
ALDH3B1	1		1		1		1		1		1		1				1			6	2	8
SLC1A4		1		1		1		1		1		1		1			1			6	2	8
RGL1	1		1		1		1		1		1						1			6	1	7
CYR61	1		1		1		1		1		1						1			6	1	7
EGR1	1		1		1		1		1		1						1			6	1	7
HBB	1		1		1		1		1		1						1			6	1	7
ITPR1	1		1		1		1		1		1							1		6	1	7
MAPK13		1		1		1		1		1		1						1		6	1	7
ALDH2	1		1		1		1		1		1						1			6	1	7
ATF3	1		1		1		1		1		1						1			6	1	7
CFD	1		1		1		1		1		1							1		6	1	7
CPSF6		1		1		1		1		1		1					1			6	1	7
CTGF	1		1		1		1		1		1							1		6	1	7
DUSP6	1		1		1		1		1		1						1			6	1	7
ECT2		1		1		1		1		1		1					1			6	1	7
EMCN	1		1		1		1		1		1							1		6	1	7
FAM107A	1		1		1		1		1		1							1		6	1	7
FBLN5	1		1		1		1		1		1						1			6	1	7
FXYD6		1	1		1			1	1		1						1			6	1	7
GIMAP5	1		1		1		1		1		1		1							6	1	7
IQSEC1	1		1		1		1		1		1						1			6	1	7
LAD1		1		1		1	1			1		1					1			6	1	7
LIFR	1		1		1		1		1		1						1			6	1	7
MEIS2	1		1		1			1	1		1						1			6	1	7
MFAP4	1		1		1		1		1		1								1	6	1	7
MITF	1		1		1		1		1		1						1			6	1	7
PPP1R15A	1		1		1		1		1		1							1		6	1	7
PTPRF		1		1		1		1		1		1						1		6	1	7
TNS1	1		1		1		1		1		1						1			6	1	7
UCK2		1		1		1		1		1		1					1			6	1	7
ABCA8	1		1		1		1		1		1							1		6	1	7
ACACB	1		1		1		1		1		1						1			6	1	7
ACTG2	1		1		1		1		1		1						1			6	1	7
ADCY9	1		1		1		1		1		1						1			6	1	7
ADRB2	1		1		1		1		1		1						1			6	1	7
AOX1	1		1		1		1		1		1							1		6	1	7
ASPM		1		1		1		1		1		1					1			6	1	7
ATP5G3		1		1		1		1		1		1					1			6	1	7
AURKA		1		1		1		1		1		1					1			6	1	7
C16orf45	1		1		1			1	1		1						1			6	1	7
CAND1		1		1		1		1		1		1					1			6	1	7
CAV2		1	1		1		1		1		1						1			6	1	7
CCDC69	1		1		1		1		1		1							1		6	1	7
CCNB2		1		1		1		1		1		1						1		6	1	7
CD55	1		1		1		1		1		1							1		6	1	7
CENPM		1		1		1		1		1		1						1		6	1	7
CHAF1A		1		1		1		1		1		1						1		6	1	7
CNIH4		1		1		1	1			1		1					1			6	1	7
CNN1	1		1		1		1		1		1						1			6	1	7
COBL	1		1		1			1	1		1							1		6	1	7
COX6B1		1		1		1	1			1		1					1			6	1	7
COX7A1	1		1		1		1		1		1						1			6	1	7
CTSO	1		1		1		1		1		1							1		6	1	7
DEPDC1		1		1		1		1		1		1						1		6	1	7
DNAJA3		1		1		1		1		1		1						1		6	1	7
EML1	1		1		1		1		1		1						1			6	1	7
FEZ1		1	1		1		1		1		1							1		6	1	7
FKBP4		1		1		1		1		1		1						1		6	1	7
GAS7	1		1		1		1		1		1			1						6	1	7
GNG11	1		1		1		1		1		1							1		6	1	7
GORASP2		1		1		1		1		1		1						1		6	1	7
GPD1L	1		1		1		1		1		1							1		6	1	7
GPX3	1		1		1		1		1		1						1			6	1	7
GRSF1		1		1		1		1		1		1					1			6	1	7
HMMR		1		1		1		1		1		1						1		6	1	7
HSPB6	1		1		1		1		1		1						1			6	1	7
ICAM2	1		1		1		1		1		1						1			6	1	7
IGFBP6	1		1		1		1		1		1						1			6	1	7
IQGAP1		1	1		1		1		1		1							1		6	1	7
KIF15		1		1		1		1		1		1						1		6	1	7
KLF2	1		1		1		1		1		1							1		6	1	7
LEPR	1		1		1		1		1		1						1			6	1	7
LIMCH1	1		1		1		1		1		1						1			6	1	7
MAFF	1		1		1		1		1		1						1			6	1	7
MCM4		1		1		1		1		1		1		1						6	1	7
MDH2		1		1		1		1		1		1					1			6	1	7
MEIS1	1		1		1		1		1		1						1			6	1	7
MMRN1	1		1		1		1		1		1						1			6	1	7
MSH2		1		1		1		1		1		1						1		6	1	7
MSRA	1		1		1		1		1		1						1			6	1	7
NCAPD3		1		1		1		1		1		1						1		6	1	7
NDUFA9		1		1		1		1		1		1					1			6	1	7
NR2F1	1		1		1		1		1		1						1			6	1	7
NUP155		1		1		1		1		1		1						1		6	1	7
PDE5A	1		1		1		1		1		1						1			6	1	7
PER1	1		1		1		1		1		1				1					6	1	7
PRC1		1		1		1		1		1		1					1			6	1	7
PROS1	1		1		1		1		1		1							1		6	1	7
SDC1		1		1		1	1			1		1					1			6	1	7
SPARCL1	1		1		1		1		1		1							1		6	1	7
SRPK1		1		1		1		1		1		1						1		6	1	7
STARD13	1		1		1		1		1		1						1			6	1	7
STIL		1		1		1		1		1		1					1			6	1	7
TCF3		1		1		1		1		1		1						1		6	1	7
TOPBP1		1		1		1		1		1		1						1		6	1	7
TTF2		1		1		1		1		1		1						1		6	1	7
ZBTB16	1		1		1		1		1		1						1			6	1	7
ZFP64		1		1		1		1		1		1						1		6	1	7
ZSCAN18	1		1		1			1	1		1						1			6	1	7
ZWINT		1		1		1		1		1		1					1			6	1	7
ABCA6	1		1		1		1		1		1						1			6	1	7
ACTL6A		1		1		1		1		1		1					1			6	1	7
ADAMTS8	1		1		1		1		1		1							1		6	1	7
ADAMTSL3	1		1		1		1		1		1						1			6	1	7
ADRM1		1		1		1	1			1		1						1		6	1	7
ANG	1		1		1		1		1		1						1			6	1	7
ASF1B		1		1		1		1		1		1					1			6	1	7
ASPA	1		1		1		1		1		1						1			6	1	7
BIRC5		1		1		1		1		1		1						1		6	1	7
BUB1B		1		1		1		1		1		1						1		6	1	7
BZW2		1		1		1		1		1		1					1			6	1	7
C1orf112		1		1		1		1		1		1					1			6	1	7
C1orf115		1	1		1		1		1		1						1			6	1	7
CALCOCO1	1		1		1		1		1		1							1		6	1	7
CCNB1		1		1		1		1		1		1		1						6	1	7
CCT3		1		1		1		1		1		1						1		6	1	7
CCT5		1		1		1		1		1		1						1		6	1	7
CDCA4		1		1		1		1		1		1						1		6	1	7
CDCP1		1		1		1	1			1		1					1			6	1	7
CENPE		1		1		1		1		1		1						1		6	1	7
CEP55		1		1		1		1		1		1						1		6	1	7
CKAP5		1		1		1		1		1		1					1			6	1	7
COL11A1		1		1		1		1		1		1					1			6	1	7
COL1A1		1		1		1		1		1		1							1	6	1	7
COL5A2		1		1		1		1		1		1					1			6	1	7
CPA3	1		1		1		1		1		1							1		6	1	7
CRIP2	1		1		1		1		1		1						1			6	1	7
CRYZL1	1		1		1		1		1		1							1		6	1	7
CSE1L		1		1		1		1		1		1					1			6	1	7
CTDSPL	1		1		1		1		1		1							1		6	1	7
DES	1		1		1		1		1		1						1			6	1	7
DNMT1		1		1		1		1		1		1					1			6	1	7
DSC2		1		1		1	1			1		1						1		6	1	7
DTL		1		1		1		1		1		1						1		6	1	7
EIF2AK1		1		1		1		1		1		1						1		6	1	7
EPAS1	1		1		1		1		1		1							1		6	1	7
ESPL1		1		1		1		1		1		1					1			6	1	7
ETF1		1	1		1		1		1		1							1		6	1	7
FARSA		1		1		1		1		1		1						1		6	1	7
FEN1		1		1		1		1		1		1						1		6	1	7
FHL5	1		1		1		1		1		1						1			6	1	7
FOXM1		1		1		1		1		1		1					1			6	1	7
GART		1		1		1		1		1		1					1			6	1	7
GIPC2	1		1		1		1		1		1						1			6	1	7
GOLT1B		1		1		1		1		1		1						1		6	1	7
H2AFZ		1		1		1		1		1		1					1			6	1	7
HDAC2		1		1		1		1		1		1					1			6	1	7
HIST1H2BG		1		1		1		1		1		1					1			6	1	7
HNMT	1		1		1		1		1			1					1			6	1	7
HOMER3		1		1		1	1			1		1						1		6	1	7
HOXC6		1		1		1		1		1		1					1			6	1	7
IRAK3	1		1		1		1		1		1							1		6	1	7
ITGB4		1		1		1	1			1		1					1			6	1	7
KDELR1		1		1		1		1		1		1					1			6	1	7
KIF11		1		1		1		1		1		1						1		6	1	7
KIF14		1		1		1		1		1		1						1		6	1	7
KIF20A		1		1		1		1		1		1						1		6	1	7
KIF23		1		1		1		1		1		1					1			6	1	7
KNTC1		1		1		1		1		1		1						1		6	1	7
LSR		1		1		1		1		1		1					1			6	1	7
MAD2L1		1		1		1		1		1		1					1			6	1	7
MCM2		1		1		1		1		1		1						1		6	1	7
MCM7		1		1		1		1		1		1						1		6	1	7
MELK		1		1		1		1		1		1		1						6	1	7
MGLL	1		1		1		1		1		1							1		6	1	7
MKI67		1		1		1		1		1		1						1		6	1	7
MPPE1	1		1		1		1		1		1						1			6	1	7
MRPS30		1		1		1		1		1		1						1		6	1	7
MSH6		1		1		1		1		1		1					1			6	1	7
MYO5C	1		1		1		1		1		1							1		6	1	7
NCAPG		1		1		1		1		1		1						1		6	1	7
NEK3	1		1		1		1		1		1							1		6	1	7
NETO2		1		1		1		1		1		1					1			6	1	7
NIF3L1		1		1		1		1		1		1						1		6	1	7
NUSAP1		1		1		1		1		1		1					1			6	1	7
PABPC3	1			1		1		1		1		1						1		6	1	7
PAICS		1		1		1		1		1		1						1		6	1	7
PARP1		1		1		1		1		1		1						1		6	1	7
PCCB		1		1		1		1		1		1					1			6	1	7
PCNA		1		1		1		1		1		1						1		6	1	7
PDIA6		1		1		1		1		1		1						1		6	1	7
PDK4	1		1		1		1		1		1						1			6	1	7
PLLP	1		1		1		1		1		1		1							6	1	7
PLOD2		1		1		1		1		1		1					1			6	1	7
PODXL	1		1		1		1		1		1						1			6	1	7
POLA2		1		1		1		1		1		1					1			6	1	7
POLE2		1		1		1		1		1		1					1			6	1	7
POLR2D		1		1		1		1		1		1					1			6	1	7
PPP2R1A		1		1		1		1		1		1						1		6	1	7
PRIM2		1		1		1		1		1		1					1			6	1	7
PSMD2		1		1		1		1		1		1					1			6	1	7
PSMD8		1		1		1		1		1		1					1			6	1	7
PTGER4	1		1		1		1		1		1							1		6	1	7
RACGAP1		1		1		1		1		1		1						1		6	1	7
RAD51AP1		1		1		1		1		1		1						1		6	1	7
RAMP3	1		1		1		1		1		1							1		6	1	7
RANGAP1		1		1		1		1		1		1					1			6	1	7
RFC2		1		1		1		1		1		1						1		6	1	7
RFC3		1		1		1		1		1		1						1		6	1	7
RNF7		1		1		1	1			1		1						1		6	1	7
RRAD	1		1		1		1		1		1							1		6	1	7
RSRC1		1		1		1		1		1		1						1		6	1	7
SCNN1B	1		1		1		1		1		1						1			6	1	7
SELP	1		1		1		1		1		1						1			6	1	7
SEMA5A	1		1		1		1		1		1						1			6	1	7
SKP2		1		1		1		1		1		1					1			6	1	7
SLBP		1		1		1		1		1		1					1			6	1	7
SLC16A5	1		1		1		1		1		1							1		6	1	7
SLC2A1		1		1		1		1		1		1					1			6	1	7
SLC7A5		1		1		1		1		1		1						1		6	1	7
SLPI	1		1		1		1		1		1							1		6	1	7
SNRPD1		1		1		1		1		1		1					1			6	1	7
SOX4		1		1		1		1		1		1						1		6	1	7
SPC25		1		1		1		1		1		1					1			6	1	7
SYT1		1		1		1		1		1		1					1			6	1	7
TBC1D4		1	1		1		1		1		1							1		6	1	7
TCF21	1		1		1		1		1		1						1			6	1	7
TFAP2A		1		1		1		1		1		1					1			6	1	7
TIMELESS		1		1		1		1		1		1					1			6	1	7
TIPIN		1		1		1		1		1		1						1		6	1	7
TK1		1		1		1		1		1		1					1			6	1	7
TLE2	1		1		1			1	1		1						1			6	1	7
TMC5	1		1			1	1		1			1					1			6	1	7
TMEM106C		1		1		1		1		1		1					1			6	1	7
TOP2A		1		1		1		1		1		1						1		6	1	7
TPX2		1		1		1		1		1		1						1		6	1	7
TROAP		1		1		1		1		1		1						1		6	1	7
TSFM		1		1		1		1		1		1						1		6	1	7
TUBG1		1		1		1		1		1		1					1			6	1	7
TYMS		1		1		1		1		1		1					1			6	1	7
UBE2I		1		1		1		1		1		1						1		6	1	7
UBE2L3		1		1		1		1		1		1					1			6	1	7
UCHL1		1		1		1		1		1		1						1		6	1	7
UNG		1		1		1		1		1		1					1			6	1	7
USP39		1		1		1		1		1		1						1		6	1	7
VCL		1	1		1		1		1		1							1		6	1	7
WDR74		1		1		1		1		1		1						1		6	1	7
ZNF207		1		1		1		1		1		1						1		6	1	7
ZWILCH		1		1		1		1		1		1						1		6	1	7
ACADL	1		1		1		1		1		1							1		6	1	7
ADORA2B	1			1		1	1			1		1						1		6	1	7
ALDOC		1		1		1		1		1		1					1			6	1	7
APEX1		1		1		1		1		1		1					1			6	1	7
BPHL	1			1		1		1		1		1						1		6	1	7
BTBD3	1		1		1			1	1		1						1			6	1	7
C11orf80		1		1		1		1		1		1					1			6	1	7
CAPN1		1		1		1	1			1		1					1			6	1	7
CBR1		1		1		1		1		1		1					1			6	1	7
CCT4		1		1		1		1		1		1						1		6	1	7
CCT7		1		1		1		1		1		1						1		6	1	7
CKAP4		1		1		1		1		1		1						1		6	1	7
CLDN18	1		1		1		1		1		1						1			6	1	7
CLIC5	1		1		1		1		1		1		1							6	1	7
CPEB3	1		1		1			1	1			1						1		6	1	7
CTSS	1		1		1		1		1		1						1			6	1	7
DBN1		1		1		1		1		1		1					1			6	1	7
EIF3I		1		1		1	1			1		1						1		6	1	7
ENO1		1		1		1	1			1		1					1			6	1	7
ENO2		1		1		1		1		1		1					1			6	1	7
ENPP4	1		1		1			1	1		1							1		6	1	7
FLRT3	1		1		1		1		1		1							1		6	1	7
FXR1		1		1		1		1		1		1					1			6	1	7
GINS2		1		1		1		1		1		1						1		6	1	7
GMNN		1		1		1		1		1		1					1			6	1	7
GREM1		1		1		1		1		1		1					1			6	1	7
HDAC1		1		1		1		1		1		1					1			6	1	7
HEBP1		1	1		1		1		1		1						1			6	1	7
HIST1H2AE		1		1		1		1		1		1					1			6	1	7
IFT57	1		1		1		1		1		1							1		6	1	7
IMP4		1		1		1	1			1		1					1			6	1	7
KIF1C	1		1		1		1		1		1							1		6	1	7
LMCD1	1		1		1		1		1		1						1			6	1	7
LRRC49	1		1		1			1	1		1						1			6	1	7
LTA4H		1	1		1		1		1		1						1			6	1	7
MAPK6		1		1		1		1		1		1					1			6	1	7
MCM6		1		1		1		1		1		1		1						6	1	7
MLF2		1		1		1		1		1		1						1		6	1	7
MNDA	1		1		1		1		1		1							1		6	1	7
MTHFD2		1		1		1		1		1		1						1		6	1	7
NDC80		1		1		1		1		1		1					1			6	1	7
NIPSNAP1		1		1		1		1		1		1					1			6	1	7
NOC2L		1		1		1		1		1		1						1		6	1	7
PDE4A	1		1		1		1		1		1							1		6	1	7
PDE4D	1		1		1		1		1		1							1		6	1	7
PDZD2	1		1		1		1		1		1						1			6	1	7
PRPF19		1		1		1		1		1		1						1		6	1	7
PRX	1		1		1		1		1		1		1							6	1	7
PSME4		1		1		1	1			1		1					1			6	1	7
PTBP1		1		1		1		1		1		1						1		6	1	7
RAD54L		1		1		1		1		1		1						1		6	1	7
RBM5	1		1		1		1		1		1							1		6	1	7
RFWD3		1		1		1		1		1		1					1			6	1	7
RRM1		1		1		1		1		1		1						1		6	1	7
SAE1		1		1		1		1		1		1						1		6	1	7
SAR1A		1	1		1		1			1	1							1		6	1	7
SEC61A1		1		1		1		1		1		1					1			6	1	7
SERPINE2		1		1		1		1		1		1						1		6	1	7
SERPINH1		1		1		1	1			1		1						1		6	1	7
SF3B3		1		1		1		1		1		1					1			6	1	7
SGCA	1		1		1		1		1		1							1		6	1	7
SLC6A16	1		1		1		1		1		1						1			6	1	7
SMARCB1		1		1		1		1		1		1						1		6	1	7
SPATS2		1		1		1		1		1		1						1		6	1	7
SSRP1		1		1		1		1		1		1					1			6	1	7
STMN1		1		1		1		1		1		1					1			6	1	7
STXBP6	1		1		1		1		1		1							1		6	1	7
TRPC6	1		1		1		1		1		1						1			6	1	7
TSPAN12	1		1		1		1		1		1						1			6	1	7
VARS		1		1		1		1		1		1					1			6	1	7
WDR7	1		1		1			1	1		1							1		6	1	7
WNT5A		1		1		1		1		1		1					1			6	1	7
YEATS4		1		1		1		1		1		1						1		6	1	7
AARS		1		1		1		1		1		1					1			6	1	7
ADNP		1		1		1		1		1		1						1		6	1	7
ATXN10		1		1		1		1		1		1					1			6	1	7
BCL11A		1		1		1		1		1		1					1			6	1	7
CD33	1		1		1		1		1		1						1			6	1	7
CENPO		1		1		1		1		1		1						1		6	1	7
COPS6		1		1		1		1		1		1					1			6	1	7
DDB1		1		1		1		1		1		1					1			6	1	7
DTX2	1			1		1	1			1		1					1			6	1	7
DUOX1	1		1		1		1		1		1						1			6	1	7
EDC3		1		1		1		1		1		1					1			6	1	7
GADD45B	1		1		1		1		1		1						1			6	1	7
GPX2		1		1		1		1		1		1					1			6	1	7
HAX1		1		1		1		1		1		1						1		6	1	7
PPME1		1		1		1		1		1		1					1			6	1	7
RBM6	1		1		1		1		1		1							1		6	1	7
RIT1		1		1		1	1			1		1					1			6	1	7
SHC1		1		1		1	1			1		1					1			6	1	7
SLC15A2	1		1		1		1		1		1						1			6	1	7
SPRR1A		1		1		1		1		1		1					1			6	1	7
TP53BP1	1			1		1		1		1		1						1		6	1	7
SPP1		1		1		1				1		1		1			1			5	2	7
C7			1		1		1		1		1						1		1	5	2	7
CAV1			1		1		1		1		1		1				1			5	2	7
CFH	1		1		1		1				1			1				1		5	2	7
COL7A1				1		1		1		1		1				1		1		5	2	7
CRY2	1		1		1				1		1		1				1			5	2	7
CSRP1			1		1		1		1		1						1		1	5	2	7
CST6	1				1		1		1		1		1				1			5	2	7
LIMS2			1		1		1		1		1		1					1		5	2	7
S1PR1	1		1		1				1		1		1				1			5	2	7
SLIT2			1		1		1		1		1		1				1			5	2	7
ANXA3			1		1		1		1		1		1					1		5	2	7
ARHGEF10			1		1		1		1		1		1				1			5	2	7
ASCC3		1		1		1		1				1		1			1			5	2	7
ATP2A2				1		1		1		1		1		1			1			5	2	7
AURKB				1		1		1		1		1		1			1			5	2	7
CD36			1		1		1		1		1		1				1			5	2	7
CDK2AP1		1				1		1		1		1		1			1			5	2	7
EDN1			1		1		1		1		1		1				1			5	2	7
FARP2				1	1			1	1			1	1				1			5	2	7
HJURP		1		1		1				1		1		1				1		5	2	7
NR2F2	1		1		1				1		1						1		1	5	2	7
NUP37		1		1		1				1		1		1				1		5	2	7
RAMP2			1		1		1		1		1		1				1			5	2	7
SCG5				1		1		1		1		1		1			1			5	2	7
TMEM158				1		1		1		1		1		1			1			5	2	7
CHI3L2			1		1		1		1		1		1				1			5	2	7
CSF3R			1		1		1		1		1		1					1		5	2	7
EMP2		1	1		1				1		1		1				1			5	2	7
GPR87		1		1		1				1		1		1			1			5	2	7
IRS2	1		1		1			1			1				1		1			5	2	7
LDLR			1		1		1		1		1		1				1			5	2	7
NISCH	1		1		1				1		1					1	1			5	2	7
RPL39L		1		1		1				1		1		1			1			5	2	7
SERPINB5				1		1		1		1		1		1			1			5	2	7
SGCG			1		1		1		1		1		1				1			5	2	7
SPOCK1				1		1		1		1		1		1			1			5	2	7
THBS2		1		1		1				1		1					1		1	5	2	7
TNNC1			1		1		1		1		1		1				1			5	2	7
TPBG				1		1		1		1		1		1			1			5	2	7
CRTAC1			1		1		1		1		1		1					1		5	2	7
LEF1		1		1		1				1		1		1			1			5	2	7
SMAD6			1		1		1		1		1		1				1			5	2	7
TSPAN13			1		1		1		1		1		1				1			5	2	7
MYO10		1			1		1		1		1						1			5	1	6
SLC34A2	1		1		1		1		1									1		5	1	6
JUN	1		1		1				1		1						1			5	1	6
BTG2	1		1		1				1		1							1		5	1	6
IQGAP2	1		1		1		1		1									1		5	1	6
ABI3BP	1		1		1		1				1							1		5	1	6
AGTR1			1		1		1		1		1						1			5	1	6
AKAP12			1		1		1		1		1							1		5	1	6
ANK2	1		1		1			1			1							1		5	1	6
CALCOCO2			1		1		1		1		1						1			5	1	6
CAMK2N1			1		1		1		1		1						1			5	1	6
CLDN5			1		1		1		1		1		1							5	1	6
CX3CL1	1		1		1		1				1						1			5	1	6
DDR2			1		1		1		1		1						1			5	1	6
DPT	1		1		1		1				1							1		5	1	6
DPYSL3		1	1		1			1			1						1			5	1	6
EFEMP1			1		1		1		1		1						1			5	1	6
EGR2	1				1		1		1		1						1			5	1	6
ELMO1			1		1			1	1		1							1		5	1	6
GFPT1				1		1		1		1		1						1		5	1	6
HEY2	1		1		1			1			1						1			5	1	6
ID4			1		1			1	1		1							1		5	1	6
IL20RA			1		1			1	1		1							1		5	1	6
ITCH		1		1		1				1		1						1		5	1	6
ITIH5	1		1		1				1		1							1		5	1	6
JUNB	1		1		1				1		1						1			5	1	6
JUP		1		1		1				1		1					1			5	1	6
LGALS3	1		1		1		1		1								1			5	1	6
MAP3K3			1		1		1		1		1							1		5	1	6
MLLT11		1		1		1		1		1								1		5	1	6
MRPL42				1		1		1		1		1					1			5	1	6
MYCT1	1		1		1		1				1						1			5	1	6
MYH10			1		1		1		1		1							1		5	1	6
NOP2		1		1		1				1		1						1		5	1	6
PID1	1		1		1				1		1						1			5	1	6
RABIF				1		1		1		1		1					1			5	1	6
RFC5		1		1		1		1				1						1		5	1	6
SOD3	1		1		1				1		1						1			5	1	6
SSBP2	1		1		1			1			1						1			5	1	6
SYNE1	1		1		1				1		1							1		5	1	6
TFPI			1		1		1		1		1							1		5	1	6
TNFAIP3			1		1		1		1		1							1		5	1	6
TNFRSF21				1		1		1		1		1					1			5	1	6
WASF3	1		1		1				1		1						1			5	1	6
YIF1A		1		1		1				1		1					1			5	1	6
ABI2			1			1		1		1	1						1			5	1	6
ADAMTS1			1		1		1		1		1						1			5	1	6
AHCYL2	1		1		1				1		1						1			5	1	6
AKAP13			1		1		1		1		1							1		5	1	6
AOC3			1		1		1		1		1							1		5	1	6
BACE1		1			1			1	1			1					1			5	1	6
C1orf21			1		1		1		1		1						1			5	1	6
CALML3		1		1				1		1		1					1			5	1	6
CALU		1		1		1	1					1					1			5	1	6
CAPRIN1		1		1		1		1				1						1		5	1	6
CAPZA1		1		1		1		1				1						1		5	1	6
CBX6		1	1		1			1			1						1			5	1	6
CCL2			1		1		1		1		1							1		5	1	6
CD34	1		1		1				1		1							1		5	1	6
CD81			1		1		1		1		1						1			5	1	6
CD93			1		1		1		1		1							1		5	1	6
CDK4		1				1		1		1		1					1			5	1	6
CDO1			1		1		1		1		1							1		5	1	6
CEBPD			1		1		1		1		1				1					5	1	6
CEBPG		1		1		1		1		1								1		5	1	6
CHPT1			1		1		1		1		1						1			5	1	6
CHRDL1	1		1		1				1		1								1	5	1	6
CKS2		1		1		1				1		1		1						5	1	6
CLEC1A			1		1		1		1		1							1		5	1	6
CLEC3B	1				1		1		1		1		1							5	1	6
CLSTN3		1				1		1		1		1					1			5	1	6
COPB2		1		1		1				1		1					1			5	1	6
CORO2B	1		1		1				1		1						1			5	1	6
CRTAP		1	1		1		1				1						1			5	1	6
CTSA		1		1		1	1					1						1		5	1	6
CX3CR1			1		1		1		1		1							1		5	1	6
DAB2			1		1		1		1		1						1			5	1	6
DARS2		1		1		1		1				1						1		5	1	6
DCN			1		1		1		1		1							1		5	1	6
DDAH2			1		1		1		1		1							1		5	1	6
DENND2A			1		1		1		1		1							1		5	1	6
DIXDC1	1		1		1				1		1						1			5	1	6
DLAT				1		1		1		1		1						1		5	1	6
DOCK4	1		1		1				1		1						1			5	1	6
DR1		1		1		1		1		1								1		5	1	6
DSTN			1		1		1		1		1							1		5	1	6
DYNC2H1			1		1			1	1		1							1		5	1	6
DYRK2				1		1		1		1		1						1		5	1	6
E2F8	1			1		1		1				1					1			5	1	6
EDEM1		1			1		1		1		1						1			5	1	6
EHBP1		1		1	1			1			1						1			5	1	6
EHD2			1		1		1		1		1						1			5	1	6
ELOVL6		1		1		1		1				1						1		5	1	6
F12				1		1		1		1		1						1		5	1	6
FADD		1		1		1				1		1						1		5	1	6
FAM129A			1		1		1		1		1						1			5	1	6
FASTKD3		1		1		1		1				1						1		5	1	6
FAT4	1		1		1				1		1						1			5	1	6
FCGRT			1		1		1		1		1						1			5	1	6
FILIP1L			1		1		1		1		1							1		5	1	6
FOXRED2				1		1		1		1		1					1			5	1	6
FXYD1	1				1		1		1		1						1			5	1	6
GINS1		1		1		1				1		1						1		5	1	6
GLRX3		1		1		1				1		1					1			5	1	6
GRK5			1		1		1		1		1						1			5	1	6
GSTM5			1		1		1		1		1						1			5	1	6
HBEGF			1		1		1		1		1							1		5	1	6
HDGF		1		1		1				1		1					1			5	1	6
HIST1H3H		1		1		1				1		1					1			5	1	6
HLF	1		1		1				1		1							1		5	1	6
HSPB8			1		1		1		1		1						1			5	1	6
HUS1		1		1		1				1		1					1			5	1	6
ICAM4			1		1		1		1		1						1			5	1	6
IRF6				1		1		1		1		1					1			5	1	6
KANK2	1		1		1				1		1						1			5	1	6
KCTD12	1		1		1				1		1						1			5	1	6
KDELR3				1		1	1			1		1					1			5	1	6
KIAA1324	1		1					1	1			1						1		5	1	6
KLC1			1		1			1	1		1						1			5	1	6
LAMA4			1		1		1		1		1						1			5	1	6
LPCAT3		1		1	1				1		1						1			5	1	6
LRRC32			1		1		1		1		1		1							5	1	6
LSM4		1		1		1		1				1					1			5	1	6
MACF1			1		1		1		1		1						1			5	1	6
MAP3K14	1		1		1				1		1						1			5	1	6
MED8		1		1		1				1		1					1			5	1	6
MEOX2			1		1		1		1		1						1			5	1	6
MRPL12		1				1		1		1		1					1			5	1	6
MRPL19		1		1		1		1				1					1			5	1	6
MRPL35				1		1		1		1		1					1			5	1	6
MRPS11		1		1		1				1		1					1			5	1	6
MRPS15		1		1		1				1		1					1			5	1	6
MRPS16		1		1		1				1		1					1			5	1	6
MRPS7		1		1		1				1		1						1		5	1	6
MTCH2				1		1		1		1		1					1			5	1	6
MXRA7	1		1		1		1				1						1			5	1	6
MYD88			1		1		1		1		1							1		5	1	6
MYH11	1		1		1		1				1						1			5	1	6
NDUFA6		1		1		1				1		1					1			5	1	6
NDUFS6		1		1		1				1		1					1			5	1	6
NES			1		1		1		1		1							1		5	1	6
NFE2L2		1			1		1			1	1							1		5	1	6
NME1		1				1		1		1		1					1			5	1	6
NR3C2	1		1		1				1		1						1			5	1	6
NR4A2	1		1		1				1		1							1		5	1	6
NUCB2	1		1			1		1				1						1		5	1	6
NUP205				1		1		1		1		1					1			5	1	6
OLFML3			1		1		1		1		1						1			5	1	6
PALLD		1	1		1		1				1						1			5	1	6
PALMD	1		1		1				1		1							1		5	1	6
PANK3		1	1		1			1	1								1			5	1	6
PAPSS2			1		1		1		1		1							1		5	1	6
PDE2A	1		1		1				1		1							1		5	1	6
PDE4B			1		1		1		1		1						1			5	1	6
PDK1		1		1		1				1		1					1			5	1	6
PDZRN3			1		1			1	1		1							1		5	1	6
PLA1A			1		1		1		1		1						1			5	1	6
PLCB4	1		1		1			1			1						1			5	1	6
PMP22			1		1		1		1		1							1		5	1	6
POP7				1		1		1		1		1					1			5	1	6
PPP1CA		1		1		1	1					1						1		5	1	6
PSMA4		1		1		1	1					1						1		5	1	6
PSMD7		1		1		1				1		1					1			5	1	6
PTGDS	1				1		1		1		1								1	5	1	6
PTHLH		1		1		1				1		1					1			5	1	6
RAB15				1		1		1		1		1					1			5	1	6
RAB22A		1		1		1		1				1						1		5	1	6
RAD1		1		1		1		1				1						1		5	1	6
RAPGEF2	1		1		1				1		1						1			5	1	6
RASL12			1		1		1		1		1						1			5	1	6
RCN2		1		1		1		1		1				1						5	1	6
RNF146			1		1			1	1		1							1		5	1	6
RORA			1		1		1			1	1						1			5	1	6
RPS6KA2			1		1		1		1		1						1			5	1	6
S100A11				1		1	1			1		1					1			5	1	6
SAMD4A			1		1		1		1		1						1			5	1	6
SASH1			1		1		1		1		1							1		5	1	6
SDHC				1		1	1			1		1					1			5	1	6
SERPING1			1		1		1		1		1							1		5	1	6
SGPL1				1		1		1		1		1					1			5	1	6
SH2B3			1		1		1		1		1						1			5	1	6
SH3BP5	1		1		1				1		1						1			5	1	6
SIRPA			1		1		1		1		1						1			5	1	6
SLC25A20			1		1		1		1		1							1		5	1	6
SLCO2A1			1		1		1		1		1						1			5	1	6
SLIT3			1		1		1		1		1						1			5	1	6
SNRK			1		1		1		1		1							1		5	1	6
SNRPN	1		1		1				1		1						1			5	1	6
SOBP			1		1			1	1		1						1			5	1	6
SPRY2	1		1		1		1				1						1			5	1	6
SPTBN1			1		1		1		1		1						1			5	1	6
SULT1A2			1		1		1		1		1							1		5	1	6
TALDO1		1		1		1	1					1					1			5	1	6
TDP1				1		1		1		1		1						1		5	1	6
TFAP2C		1		1		1				1		1					1			5	1	6
TFG		1		1		1				1		1						1		5	1	6
TGOLN2		1	1		1				1		1						1			5	1	6
TIMP3			1		1		1		1		1							1		5	1	6
TMEM177				1		1		1		1		1					1			5	1	6
TMEM43		1			1		1		1		1						1			5	1	6
TMPRSS4				1		1		1		1		1					1			5	1	6
TOMM40				1		1		1		1		1						1		5	1	6
TPCN1	1		1				1		1		1						1			5	1	6
TRIM22			1		1		1		1		1							1		5	1	6
TRMU				1		1		1		1		1					1			5	1	6
TRPC1	1		1		1			1			1						1			5	1	6
TUBB		1		1		1				1		1						1		5	1	6
UBE2Z		1		1		1		1				1						1		5	1	6
UGT8		1		1		1		1				1						1		5	1	6
UMPS		1		1		1				1		1					1			5	1	6
USP5		1		1				1		1		1						1		5	1	6
VIM			1		1		1		1		1							1		5	1	6
VPS72		1		1		1				1		1						1		5	1	6
VWF			1		1		1		1		1							1		5	1	6
ZBTB20	1		1		1			1	1									1		5	1	6
ZNF217		1		1		1				1		1					1			5	1	6
ZNF423	1		1		1				1		1						1			5	1	6
ZYX			1		1		1		1		1							1		5	1	6
ABCE1		1		1		1				1		1						1		5	1	6
ABHD14A	1		1		1				1			1					1			5	1	6
ABHD5			1		1		1		1		1						1			5	1	6
ABHD6	1		1		1				1		1						1			5	1	6
ABLIM1			1		1		1		1		1						1			5	1	6
ACOX2	1		1		1				1			1					1			5	1	6
ADARB1			1		1		1		1		1						1			5	1	6
AGK				1		1		1		1		1						1		5	1	6
AHCY		1				1		1		1		1						1		5	1	6
AKAP11			1		1			1	1		1							1		5	1	6
ALCAM	1		1		1				1		1						1			5	1	6
ALDOA		1		1		1				1		1					1			5	1	6
ALG3		1		1		1				1		1						1		5	1	6
ALG6		1		1		1		1				1					1			5	1	6
ALOX5			1		1		1		1		1						1			5	1	6
ANKRD40		1	1			1	1				1							1		5	1	6
ANKRD6			1		1			1	1		1						1			5	1	6
AP1S1		1		1		1		1				1						1		5	1	6
AP3D1		1		1		1		1				1						1		5	1	6
APBB1	1		1		1				1		1		1							5	1	6
APBB2			1		1			1	1		1						1			5	1	6
ARHGAP15			1		1		1		1		1						1			5	1	6
ARHGAP17			1		1		1		1		1							1		5	1	6
ARHGEF5		1		1		1	1			1								1		5	1	6
ATAD3A				1		1		1		1		1					1			5	1	6
ATIC		1		1		1		1				1						1		5	1	6
ATP2B4			1		1		1		1		1							1		5	1	6
ATRN		1		1		1		1				1						1		5	1	6
ATXN1		1	1		1		1				1							1		5	1	6
B4GALT3		1		1		1		1				1						1		5	1	6
BARD1		1		1		1		1				1					1			5	1	6
BAZ2B	1		1		1			1			1						1			5	1	6
BLM		1		1		1		1				1						1		5	1	6
BRCA1		1		1		1		1				1						1		5	1	6
BUB1		1		1		1		1				1						1		5	1	6
BYSL				1		1		1		1		1					1			5	1	6
C1orf116			1		1		1		1		1						1			5	1	6
C1QBP				1		1		1		1		1					1			5	1	6
C5orf22		1		1		1		1				1						1		5	1	6
C6	1		1		1		1				1						1			5	1	6
CAPN3	1				1		1		1		1						1			5	1	6
CARHSP1		1		1		1	1			1							1			5	1	6
CAST			1		1		1		1		1						1			5	1	6
CAT			1		1		1		1		1						1			5	1	6
CBX3		1		1		1	1					1					1			5	1	6
CCT2		1		1		1		1				1						1		5	1	6
CCT6A		1		1		1		1				1						1		5	1	6
CD69			1		1		1		1		1						1			5	1	6
CDC123		1		1		1		1				1					1			5	1	6
CDC6		1		1		1				1		1						1		5	1	6
CDC7		1		1		1		1				1						1		5	1	6
CDH19	1		1		1			1			1							1		5	1	6
CDT1				1		1		1		1		1						1		5	1	6
CEBPB			1		1		1		1		1						1			5	1	6
CELSR2		1		1				1		1		1					1			5	1	6
CENPA				1		1		1		1		1					1			5	1	6
CENPN				1		1		1		1		1						1		5	1	6
CHD4		1		1		1		1				1					1			5	1	6
CIT		1		1		1		1				1					1			5	1	6
CKB	1		1		1			1			1						1			5	1	6
CLTC		1		1		1		1				1						1		5	1	6
COL17A1		1		1		1				1		1					1			5	1	6
COL21A1	1		1		1		1		1								1			5	1	6
COL4A3BP	1		1		1				1		1						1			5	1	6
COL6A3		1		1		1	1					1							1	5	1	6
COX5B		1		1		1				1		1					1			5	1	6
CREBL2			1		1			1	1		1							1		5	1	6
CRK			1		1		1		1		1						1			5	1	6
CRY1			1		1			1	1		1						1			5	1	6
DAAM2			1		1		1		1		1						1			5	1	6
DAD1				1		1	1			1		1					1			5	1	6
DAP3		1		1		1				1		1					1			5	1	6
DAZAP2			1		1		1		1		1						1			5	1	6
DDX49		1		1		1		1				1						1		5	1	6
DHRS7B	1		1		1		1		1								1			5	1	6
DHX8		1		1		1		1				1						1		5	1	6
DIABLO		1				1		1		1		1						1		5	1	6
DLGAP5		1		1		1				1		1					1			5	1	6
DMXL1			1		1			1	1		1							1		5	1	6
DNM2		1		1	1		1		1									1		5	1	6
DOCK6			1		1		1		1		1							1		5	1	6
DOCK9			1		1		1		1		1						1			5	1	6
DONSON		1		1		1		1				1						1		5	1	6
DUSP12		1		1		1		1				1					1			5	1	6
DVL3		1		1		1				1		1					1			5	1	6
E2F6		1				1		1		1		1						1		5	1	6
EDNRA			1		1		1		1		1						1			5	1	6
EDNRB			1		1		1		1		1							1		5	1	6
EPB41L2			1		1		1		1		1							1		5	1	6
EPRS		1		1		1		1				1						1		5	1	6
ERAL1		1		1		1		1				1						1		5	1	6
ERBB4	1		1		1				1		1							1		5	1	6
ETFA		1		1		1				1		1					1			5	1	6
ETS2	1		1		1				1		1							1		5	1	6
EVI2A			1		1		1		1		1							1		5	1	6
EXOSC5				1		1		1		1		1					1			5	1	6
EZH2		1		1		1		1				1						1		5	1	6
FANCE				1		1		1		1		1					1			5	1	6
FASTKD1		1		1		1		1				1						1		5	1	6
FBXO3			1		1			1	1		1							1		5	1	6
FBXO5		1		1		1		1		1							1			5	1	6
FBXW4		1	1		1		1				1						1			5	1	6
FCER1A			1		1		1		1		1						1			5	1	6
FIBP		1		1		1		1				1						1		5	1	6
FKBPL				1		1		1		1		1					1			5	1	6
FLAD1		1		1		1				1		1					1			5	1	6
FMO2			1		1		1		1		1						1			5	1	6
FOXF1			1		1		1		1		1						1			5	1	6
GAL		1		1		1		1				1					1			5	1	6
GALC	1		1		1		1		1								1			5	1	6
GARS				1		1		1		1		1						1		5	1	6
GAS6			1		1		1		1		1						1			5	1	6
GATA6	1		1		1				1		1						1			5	1	6
GDI2		1		1		1	1					1					1			5	1	6
GIMAP4			1		1		1		1		1						1			5	1	6
GLMN		1		1		1		1				1						1		5	1	6
GMPS		1		1		1				1		1					1			5	1	6
GPM6A			1		1		1		1		1							1		5	1	6
GPN1		1		1		1				1		1					1			5	1	6
GPR65			1		1		1		1		1						1			5	1	6
GRAMD1C	1		1		1			1			1						1			5	1	6
GTF3C2		1		1		1		1				1						1		5	1	6
GTPBP2		1		1		1		1				1					1			5	1	6
GTPBP3				1		1		1		1		1						1		5	1	6
H1F0		1		1		1				1		1					1			5	1	6
HELLS		1		1		1		1				1						1		5	1	6
HIST1H2BD				1		1		1		1		1					1			5	1	6
HIST3H2A				1		1		1		1		1					1			5	1	6
HNRNPAB		1		1		1				1		1						1		5	1	6
HOXA10				1		1		1		1		1					1			5	1	6
HOXA5			1		1		1		1		1						1			5	1	6
HS2ST1		1		1		1		1				1					1			5	1	6
HSD17B11			1		1		1		1		1							1		5	1	6
HSPA4		1		1		1		1				1						1		5	1	6
IDH2		1		1		1				1		1						1		5	1	6
IFI30		1			1		1		1		1						1			5	1	6
IFT88	1		1		1				1		1							1		5	1	6
IK			1		1		1		1		1							1		5	1	6
IL1R1			1		1		1		1		1							1		5	1	6
IL6ST	1		1		1				1		1							1		5	1	6
IMMT		1		1		1		1				1					1			5	1	6
INPP5A			1		1		1		1		1						1			5	1	6
ISCU			1		1		1		1		1						1			5	1	6
ITPKA				1		1		1		1		1					1			5	1	6
KCMF1		1		1		1				1		1					1			5	1	6
KCNJ8			1		1		1		1		1						1			5	1	6
KDELR2		1		1		1				1		1						1		5	1	6
KDM6B	1		1		1				1		1							1		5	1	6
KIAA0232			1		1			1	1		1						1			5	1	6
KIF22		1		1		1				1		1						1		5	1	6
KIF3C				1		1		1		1		1						1		5	1	6
KIFC1				1		1		1		1		1					1			5	1	6
KLF6			1		1		1		1		1							1		5	1	6
LARP1		1		1		1		1				1						1		5	1	6
LAT2			1		1		1		1		1							1		5	1	6
LMNA			1		1		1		1		1							1		5	1	6
LMO2	1		1		1				1		1							1		5	1	6
LRRC15		1		1		1	1					1						1		5	1	6
LSG1		1		1		1				1		1					1			5	1	6
LST1			1		1		1		1		1						1			5	1	6
LTBP2	1		1		1		1				1						1			5	1	6
LYPD1				1		1		1		1		1					1			5	1	6
MAN1C1	1		1		1				1		1							1		5	1	6
MBNL1		1	1		1		1				1							1		5	1	6
MCL1			1		1		1		1		1							1		5	1	6
MED20				1		1		1		1		1						1		5	1	6
METTL7A	1		1		1				1		1							1		5	1	6
METTL9				1		1		1		1		1					1			5	1	6
MEX3D		1		1		1		1				1						1		5	1	6
MFNG			1		1		1		1		1							1		5	1	6
MGST3			1		1		1		1		1						1			5	1	6
MIF		1				1		1		1		1					1			5	1	6
MKL2	1		1		1			1			1							1		5	1	6
MMP14		1		1		1				1		1					1			5	1	6
MMRN2			1		1		1		1		1						1			5	1	6
MORC2		1		1		1				1		1					1			5	1	6
MRPL24		1		1		1				1		1					1			5	1	6
MRPL9				1		1		1		1		1						1		5	1	6
MRPS14				1		1		1		1		1					1			5	1	6
NARF		1		1		1		1				1					1			5	1	6
NCAPD2		1		1		1				1		1						1		5	1	6
NCAPG2		1		1		1				1		1						1		5	1	6
NCAPH		1		1		1				1		1					1			5	1	6
NCK1		1		1		1	1			1							1			5	1	6
NDST1			1		1		1		1		1						1			5	1	6
NFIX	1		1		1		1				1							1		5	1	6
NMU				1		1		1		1		1					1			5	1	6
NOL11		1		1		1		1				1					1			5	1	6
NOTCH4			1		1		1		1		1						1			5	1	6
NUDT1		1		1		1				1		1						1		5	1	6
PAFAH1B3				1		1		1		1		1					1			5	1	6
PAK1				1		1		1		1		1						1		5	1	6
PANX1		1		1		1		1		1							1			5	1	6
PARN		1		1		1		1				1						1		5	1	6
PARVA	1		1		1		1				1						1			5	1	6
PCOLCE2			1		1		1		1		1		1							5	1	6
PCYOX1		1	1		1		1				1						1			5	1	6
PDCD6IP			1		1		1		1		1						1			5	1	6
PDGFRA				1	1		1		1		1						1			5	1	6
PDZRN4			1		1			1	1		1						1			5	1	6
PEA15		1	1		1		1				1							1		5	1	6
PEX1				1		1		1	1			1					1			5	1	6
PHB2		1				1		1		1		1					1			5	1	6
PHF14		1		1		1		1				1						1		5	1	6
PIP4K2A		1	1		1				1		1						1			5	1	6
PKMYT1				1		1		1		1		1					1			5	1	6
PLA2G16	1		1		1				1		1						1			5	1	6
PLA2G7		1		1		1	1					1						1		5	1	6
PLAC8	1		1		1		1				1		1							5	1	6
PLK4		1		1		1		1				1					1			5	1	6
PLVAP	1		1			1				1		1					1			5	1	6
PLXDC2		1	1		1		1				1						1			5	1	6
PODXL2				1		1		1		1		1					1			5	1	6
POLI	1		1		1			1			1							1		5	1	6
POLR2H				1		1		1		1		1					1			5	1	6
PPIC		1				1	1			1		1						1		5	1	6
PPIF		1		1		1				1		1						1		5	1	6
PPM1G		1		1		1		1				1					1			5	1	6
PPP1R3C	1		1		1		1		1								1			5	1	6
PPP2R5A		1			1		1		1		1						1			5	1	6
PPP3CB			1		1			1	1		1							1		5	1	6
PPP4C		1		1		1				1		1						1		5	1	6
PRDX2				1		1		1		1		1						1		5	1	6
PREB		1		1		1				1		1					1			5	1	6
PRIM1		1		1		1		1				1						1		5	1	6
PRKCH			1		1		1		1		1							1		5	1	6
PROM1	1		1			1		1				1					1			5	1	6
PSMB2		1		1		1				1		1					1			5	1	6
PSMC4		1		1		1				1		1						1		5	1	6
PSMD14		1				1		1		1		1						1		5	1	6
PTPN21			1		1		1		1		1							1		5	1	6
PTPRB			1		1		1		1		1							1		5	1	6
PTPRM	1				1		1		1		1						1			5	1	6
PUS7		1		1		1		1				1						1		5	1	6
PYCR1				1		1		1		1		1					1			5	1	6
RAB1A		1		1		1		1				1					1			5	1	6
RALY		1		1		1	1					1					1			5	1	6
RASA1	1		1					1	1			1						1		5	1	6
RASIP1			1		1		1		1		1						1			5	1	6
RBM47	1		1			1			1			1						1		5	1	6
RCBTB2	1		1		1				1		1							1		5	1	6
REV3L			1		1			1	1		1						1			5	1	6
RNF130			1		1		1		1		1							1		5	1	6
RNH1			1		1		1		1		1							1		5	1	6
ROBO4			1		1		1		1		1							1		5	1	6
RPP40				1		1		1		1		1					1			5	1	6
RPS6KA5	1		1		1			1			1							1		5	1	6
RTN1			1		1			1	1		1						1			5	1	6
RUSC1				1		1		1		1		1					1			5	1	6
RUVBL1				1		1		1		1		1					1			5	1	6
SAC3D1		1		1		1		1				1						1		5	1	6
SCARA3	1		1		1		1				1			1						5	1	6
SCRN1		1		1		1		1				1					1			5	1	6
SCYL2		1		1		1				1		1						1		5	1	6
SEC14L1			1		1			1	1		1							1		5	1	6
SETD4				1		1		1		1		1						1		5	1	6
SIDT2			1		1		1		1		1						1			5	1	6
SIRT1			1		1			1	1		1						1			5	1	6
SLC12A8		1		1		1				1		1					1			5	1	6
SLC25A1		1		1		1				1		1					1			5	1	6
SLC25A10				1		1		1		1		1					1			5	1	6
SLC27A3			1		1		1		1		1						1			5	1	6
SLC35B1		1		1		1		1				1					1			5	1	6
SLC39A1		1		1		1	1					1						1		5	1	6
SLC39A6		1		1		1		1				1						1		5	1	6
SLC39A8			1		1		1		1		1							1		5	1	6
SMC6		1		1		1		1				1						1		5	1	6
SNRPB		1		1		1				1		1					1			5	1	6
SNX10		1			1		1		1		1						1			5	1	6
SOCS3	1		1		1		1				1							1		5	1	6
SPAST		1		1		1		1				1						1		5	1	6
SSX2IP		1		1		1		1				1						1		5	1	6
STIP1		1		1		1				1		1					1			5	1	6
STX2	1		1		1				1		1							1		5	1	6
SULT1A1	1				1		1		1		1						1			5	1	6
SUZ12		1		1		1		1				1					1			5	1	6
TACC3		1		1		1				1		1					1			5	1	6
TBX2			1		1		1		1		1					1				5	1	6
TCF7L2			1		1		1		1		1						1			5	1	6
TEK	1		1		1		1				1		1							5	1	6
TFAM		1		1		1		1				1					1			5	1	6
TFDP1				1		1		1		1		1						1		5	1	6
TFDP2		1		1		1		1		1							1			5	1	6
TGM2			1		1		1		1		1						1			5	1	6
THBD			1		1		1		1		1							1		5	1	6
TIPARP			1		1		1		1		1							1		5	1	6
TJP1			1		1		1		1		1						1			5	1	6
TM7SF3		1		1	1		1					1					1			5	1	6
TMBIM1		1			1		1		1		1						1			5	1	6
TMED2		1		1		1				1		1					1			5	1	6
TMEM39A		1		1		1				1		1					1			5	1	6
TMEM53	1					1		1	1			1					1			5	1	6
TMPO		1		1		1		1		1							1			5	1	6
TNS3			1		1		1		1		1						1			5	1	6
TOB1	1		1		1			1	1								1			5	1	6
TPK1			1		1		1		1		1							1		5	1	6
TPT1			1		1		1		1		1						1			5	1	6
TRAK2			1		1		1		1		1						1			5	1	6
TRIOBP		1	1		1		1				1						1			5	1	6
TSKU		1		1		1				1		1					1			5	1	6
TSPAN14		1	1		1		1				1						1			5	1	6
TWISTNB		1		1		1		1				1						1		5	1	6
UBFD1				1		1		1		1		1					1			5	1	6
UBL3	1		1		1				1		1						1			5	1	6
USP21				1		1		1		1		1					1			5	1	6
USP3		1		1		1	1					1					1			5	1	6
UTP18		1		1		1		1				1						1		5	1	6
VNN3	1		1		1		1				1						1			5	1	6
VRK1		1		1		1		1				1						1		5	1	6
WASF1		1		1		1				1		1					1			5	1	6
WDHD1		1		1		1		1				1						1		5	1	6
YKT6		1		1		1				1		1						1		5	1	6
ZNF10	1		1		1			1			1							1		5	1	6
ZNF593				1		1	1			1		1						1		5	1	6
ZZEF1	1		1		1				1		1							1		5	1	6
AAAS				1		1		1		1		1						1		5	1	6
ABCA3			1		1		1		1		1		1							5	1	6
ABCF1		1		1		1				1		1						1		5	1	6
ACOT11				1		1		1		1		1						1		5	1	6
ACP5			1		1		1		1		1						1			5	1	6
ACSL1		1	1		1				1		1							1		5	1	6
ADRB1			1		1		1		1		1						1			5	1	6
AGPAT5		1		1		1		1				1						1		5	1	6
AGRP			1		1		1		1		1						1			5	1	6
AKAP1		1		1		1		1				1						1		5	1	6
AP2S1		1		1		1				1		1						1		5	1	6
APBA2		1		1		1		1				1					1			5	1	6
APOL3			1		1		1		1		1							1		5	1	6
ARHGEF16				1		1		1		1		1					1			5	1	6
ARL6IP5			1		1		1		1		1						1			5	1	6
ARMC1		1		1		1		1				1		1						5	1	6
ARRB1			1		1		1		1		1						1			5	1	6
AUP1		1		1		1				1		1						1		5	1	6
AVPI1	1		1		1		1				1							1		5	1	6
BAK1				1		1	1			1		1					1			5	1	6
BCL7A				1		1		1		1		1					1			5	1	6
BMP2			1		1		1		1		1							1		5	1	6
BOLA1				1		1		1		1		1						1		5	1	6
C11orf24		1		1		1				1		1						1		5	1	6
C17orf53				1		1		1		1		1					1			5	1	6
C7orf49		1		1		1				1		1					1			5	1	6
CA4			1		1		1		1		1		1							5	1	6
CADM1		1	1		1				1		1						1			5	1	6
CALCRL			1		1		1		1		1							1		5	1	6
CAPN9	1		1		1		1				1						1			5	1	6
CASC3		1			1			1	1		1							1		5	1	6
CBFA2T3			1		1		1		1		1							1		5	1	6
CCDC47		1		1		1		1				1						1		5	1	6
CCDC68			1		1		1		1		1						1			5	1	6
CCDC81	1		1		1		1				1							1		5	1	6
CCNF		1		1		1		1				1						1		5	1	6
CD37			1		1		1		1		1							1		5	1	6
CD83			1		1		1		1		1							1		5	1	6
CHEK2		1		1		1				1		1					1			5	1	6
CHPF				1		1		1		1		1					1			5	1	6
CITED2	1		1		1				1		1						1			5	1	6
CKAP2		1		1		1		1				1						1		5	1	6
CLASP2			1		1			1	1		1						1			5	1	6
CLIC3			1		1		1		1		1		1							5	1	6
CLNS1A				1		1		1		1		1						1		5	1	6
COG2		1		1		1		1				1						1		5	1	6
COL13A1	1		1		1		1				1						1			5	1	6
COQ6	1			1		1		1				1					1			5	1	6
COX7A2L		1		1		1		1		1							1			5	1	6
CPOX		1		1		1				1		1						1		5	1	6
CPVL			1		1		1		1		1							1		5	1	6
CRIM1			1		1		1		1		1						1			5	1	6
CRIP1	1				1		1		1		1						1			5	1	6
CSNK1D		1		1	1		1		1								1			5	1	6
CST5	1		1		1		1				1						1			5	1	6
CTDSP1			1		1		1		1		1						1			5	1	6
CUL7				1		1		1		1		1					1			5	1	6
DAPK2			1		1		1		1		1						1			5	1	6
DDAH1	1		1				1		1			1					1			5	1	6
DDX1		1		1		1		1		1								1		5	1	6
DENND3			1		1		1		1		1		1							5	1	6
DENR		1		1		1		1				1						1		5	1	6
DGKA		1		1		1				1		1		1						5	1	6
DLG5				1		1		1		1		1					1			5	1	6
DOCK2			1		1		1		1		1							1		5	1	6
DPEP2			1		1		1		1		1						1			5	1	6
DPH2				1		1		1		1		1						1		5	1	6
DRG1		1		1		1				1		1					1			5	1	6
DYNC2LI1	1		1		1			1			1						1			5	1	6
E2F3		1		1		1		1				1					1			5	1	6
EBNA1BP2				1		1		1		1		1					1			5	1	6
EEF1A2				1		1		1		1		1					1			5	1	6
EFNB1		1			1		1			1	1		1							5	1	6
EIF2S1		1		1		1	1					1						1		5	1	6
EIF3D		1		1		1				1		1						1		5	1	6
EIF4G1		1		1		1				1		1						1		5	1	6
EMG1		1				1	1			1		1					1			5	1	6
EPHA1				1		1	1			1		1					1			5	1	6
EPN3				1		1		1		1		1					1			5	1	6
ETV4				1		1		1		1		1					1			5	1	6
EVI2B			1		1		1		1		1							1		5	1	6
EXOSC7		1		1		1	1					1						1		5	1	6
FADS3			1		1		1		1		1						1			5	1	6
FAM162A		1		1		1				1		1					1			5	1	6
FAM20B		1		1	1			1			1						1			5	1	6
FAM57A				1		1		1		1		1					1			5	1	6
FAR2	1		1		1				1		1						1			5	1	6
FCHSD2			1		1		1		1		1						1			5	1	6
FERMT1		1		1		1				1		1						1		5	1	6
FGR			1		1		1		1		1							1		5	1	6
FRMD4B			1		1		1		1		1							1		5	1	6
FRYL			1		1		1		1		1						1			5	1	6
GAB1		1	1		1		1				1						1			5	1	6
GCAT				1		1		1		1		1						1		5	1	6
GCLC				1		1		1		1		1						1		5	1	6
GDF10	1		1		1				1		1						1			5	1	6
GNAI2			1		1		1		1		1							1		5	1	6
GPA33			1		1		1		1		1							1		5	1	6
GPC1				1		1		1		1		1					1			5	1	6
GPX7				1		1		1		1		1						1		5	1	6
GRN		1			1		1		1		1						1			5	1	6
GTF2E1		1		1		1				1		1						1		5	1	6
GTF3C3		1		1		1		1		1								1		5	1	6
HDAC5			1		1			1	1		1						1			5	1	6
HDC	1				1		1		1		1							1		5	1	6
HLTF		1		1		1		1				1					1			5	1	6
HOXB13		1		1		1				1		1					1			5	1	6
HPCAL1			1		1		1		1		1						1			5	1	6
HPS5			1		1		1		1		1						1			5	1	6
HSPA9		1		1		1		1				1					1			5	1	6
HSPBP1	1			1		1				1		1						1		5	1	6
HYOU1		1		1		1		1				1						1		5	1	6
ID3			1		1		1		1		1						1			5	1	6
IFNGR1			1		1		1		1		1						1			5	1	6
IRF8			1		1		1		1		1						1			5	1	6
ISYNA1	1			1		1		1				1						1		5	1	6
ITGAM			1		1		1		1		1							1		5	1	6
JAG1		1			1			1		1	1						1			5	1	6
KLK11	1		1		1		1				1						1			5	1	6
KRI1		1		1		1		1				1						1		5	1	6
KRT6A		1		1		1				1		1						1		5	1	6
KRT6B		1		1		1				1		1					1			5	1	6
LCMT1		1		1		1		1				1					1			5	1	6
LIG3		1		1		1		1				1						1		5	1	6
LIPA		1	1		1		1		1								1			5	1	6
LMO7			1		1		1		1		1							1		5	1	6
LSM2		1		1		1				1		1					1			5	1	6
LY86			1		1		1		1		1						1			5	1	6
LZTFL1	1		1		1				1		1						1			5	1	6
MANBA		1			1		1		1			1					1			5	1	6
MAPK1		1	1			1	1				1							1		5	1	6
MAPK3			1		1		1		1		1						1			5	1	6
MARK1				1		1		1		1		1					1			5	1	6
MAST2				1		1		1		1		1					1			5	1	6
MCM5		1		1		1				1		1						1		5	1	6
ME1		1		1		1				1		1						1		5	1	6
MEX3C		1		1		1		1			1						1			5	1	6
MLPH	1		1		1		1		1								1			5	1	6
MMACHC		1		1		1		1				1						1		5	1	6
MME			1		1		1		1		1						1			5	1	6
MPHOSPH9		1		1		1		1				1					1			5	1	6
MPI		1		1		1		1				1					1			5	1	6
MPP6		1		1		1		1				1						1		5	1	6
MTMR14			1		1		1		1		1							1		5	1	6
MTMR4		1		1		1		1				1						1		5	1	6
NAP1L4		1		1		1		1				1						1		5	1	6
NAT9		1		1		1		1				1					1			5	1	6
NCF2			1		1		1		1		1						1			5	1	6
NCSTN		1		1		1		1				1						1		5	1	6
NEIL3		1		1		1		1				1						1		5	1	6
NFRKB		1		1		1		1				1					1			5	1	6
NMB				1		1	1			1		1					1			5	1	6
NR2C2			1			1		1		1	1						1			5	1	6
NUDT21		1		1		1		1		1							1			5	1	6
OCEL1	1		1		1		1		1									1		5	1	6
ODAM			1		1		1		1		1							1		5	1	6
PARP2				1		1		1		1		1					1			5	1	6
PDIA4				1		1		1		1		1		1						5	1	6
PDS5A		1		1		1		1				1						1		5	1	6
PFDN4		1		1		1		1				1					1			5	1	6
PFKP				1		1		1		1		1					1			5	1	6
PFN2				1		1		1		1		1					1			5	1	6
PHF11			1		1		1		1		1						1			5	1	6
PIK3R1	1		1		1		1				1						1			5	1	6
PIK3R3	1		1		1			1			1							1		5	1	6
PLA2G1B			1		1		1		1		1							1		5	1	6
PLA2G4C			1		1		1		1		1						1			5	1	6
PLCL1	1		1		1			1			1							1		5	1	6
PLS1	1					1		1	1			1						1		5	1	6
POLD2		1		1		1				1		1						1		5	1	6
POLDIP2		1		1		1		1				1					1			5	1	6
POLR2F		1	1			1				1		1					1			5	1	6
POMGNT1	1			1		1		1				1					1			5	1	6
PPP1R16B			1		1		1		1		1						1			5	1	6
PPP2R3A		1		1		1				1		1						1		5	1	6
PPP2R5D		1		1				1		1		1						1		5	1	6
PSMD11		1		1		1				1		1						1		5	1	6
PSMD12		1		1		1				1		1					1			5	1	6
PSME3		1		1		1		1				1						1		5	1	6
PSMG1		1		1		1				1		1					1			5	1	6
PSPH				1		1		1		1		1					1			5	1	6
PTPN12		1			1		1		1		1							1		5	1	6
PTPRN2	1		1		1			1			1							1		5	1	6
PTPRU	1		1			1	1					1						1		5	1	6
R3HDM1		1		1		1		1				1					1			5	1	6
RAB5B		1	1		1				1		1						1			5	1	6
RAP1A			1		1		1		1		1							1		5	1	6
RAP2B		1		1		1				1		1						1		5	1	6
RAPGEF5		1	1		1				1		1							1		5	1	6
RASSF1			1		1		1		1		1						1			5	1	6
RFTN1			1		1		1		1		1							1		5	1	6
RHOA			1		1		1		1		1						1			5	1	6
RIN3			1		1		1		1		1						1			5	1	6
RNF126				1		1		1		1	1						1			5	1	6
RNF13		1	1		1		1				1						1			5	1	6
RNF44		1		1		1		1				1					1			5	1	6
RPAP3		1		1		1		1				1						1		5	1	6
RPL37				1		1		1		1		1					1			5	1	6
RPN1		1		1		1				1		1						1		5	1	6
RRN3	1			1		1		1				1						1		5	1	6
RSBN1			1		1			1	1		1							1		5	1	6
RSL1D1		1		1		1	1					1						1		5	1	6
SEC24D		1		1		1		1				1						1		5	1	6
SECISBP2L	1		1		1				1		1						1			5	1	6
SEMA3B			1		1		1		1		1							1		5	1	6
SH3BP1		1				1	1			1		1					1			5	1	6
SLC11A1			1		1		1		1		1							1		5	1	6
SLC19A3			1		1		1		1		1							1		5	1	6
SLC22A4	1		1		1				1		1						1			5	1	6
SLC24A1	1		1		1				1		1						1			5	1	6
SLC6A4			1		1		1		1		1						1			5	1	6
SLK			1		1		1		1		1							1		5	1	6
SMARCA4		1		1		1		1				1						1		5	1	6
SMG7		1		1		1				1		1						1		5	1	6
SNAP23			1		1		1		1		1							1		5	1	6
SNRPA		1		1		1				1		1						1		5	1	6
SNX24			1		1		1		1		1							1		5	1	6
SPI1			1		1		1		1		1						1			5	1	6
SRP72		1		1		1		1				1						1		5	1	6
SSR2		1		1		1	1					1						1		5	1	6
STARD8			1		1		1		1		1		1							5	1	6
STX11			1		1		1		1		1							1		5	1	6
SUCLG2			1			1	1		1			1						1		5	1	6
SUMO2		1		1		1		1				1					1			5	1	6
SUMO3		1		1		1				1		1						1		5	1	6
SUPT16H		1		1		1		1				1						1		5	1	6
SUPT7L		1		1		1				1		1						1		5	1	6
SUSD4				1		1		1		1		1					1			5	1	6
TAF1A				1		1		1		1		1						1		5	1	6
TAL1			1		1		1		1		1						1			5	1	6
TARBP1		1		1		1		1				1					1			5	1	6
TARS		1		1		1		1				1					1			5	1	6
TBC1D2B			1		1		1		1		1							1		5	1	6
TBP		1		1	1			1			1							1		5	1	6
TBX4	1		1		1				1		1						1			5	1	6
TCF20		1		1		1				1		1					1			5	1	6
TGFBI		1		1		1	1					1						1		5	1	6
THOP1		1		1		1		1				1					1			5	1	6
THY1		1		1		1		1				1						1		5	1	6
TIMM8B		1		1		1				1		1						1		5	1	6
TIPRL		1		1		1		1				1					1			5	1	6
TMCC1		1			1			1		1	1						1			5	1	6
TMEM160				1	1		1		1		1						1			5	1	6
TMEM5				1		1		1		1		1					1			5	1	6
TNS4				1		1		1		1		1					1			5	1	6
TP63		1		1		1				1		1					1			5	1	6
TPPP3	1				1		1		1		1							1		5	1	6
TRAF4				1		1		1		1		1						1		5	1	6
TRAP1				1		1		1		1		1					1			5	1	6
TRHDE	1		1		1				1		1						1			5	1	6
TSEN34				1		1		1		1		1					1			5	1	6
TSN		1		1		1		1				1						1		5	1	6
TTC13		1		1		1		1				1						1		5	1	6
TUBA1C		1		1		1	1			1							1			5	1	6
TUBGCP5		1		1		1		1				1					1			5	1	6
TXLNA		1		1		1		1				1						1		5	1	6
TYROBP			1		1		1		1		1						1			5	1	6
UBE2O		1		1		1		1				1					1			5	1	6
UNC119		1		1		1		1				1					1			5	1	6
USP25			1		1		1		1		1							1		5	1	6
VAMP3			1		1		1		1		1							1		5	1	6
VGLL3			1		1		1		1		1						1			5	1	6
WIF1			1		1		1		1		1						1			5	1	6
WISP2			1		1		1		1		1							1		5	1	6
WNT5B				1		1		1		1		1					1			5	1	6
XPC	1		1		1				1		1							1		5	1	6
XPOT		1		1		1				1		1						1		5	1	6
YARS		1		1		1		1				1						1		5	1	6
YARS2		1		1		1				1		1					1			5	1	6
YWHAQ		1		1		1		1		1								1		5	1	6
ZFPL1				1		1		1		1		1					1			5	1	6
ZNF146		1		1		1		1				1						1		5	1	6
ZNF544				1		1		1		1		1						1		5	1	6
ZNHIT3		1		1		1		1				1						1		5	1	6
ABCC5		1		1				1		1		1					1			5	1	6
ACOXL	1		1		1		1				1							1		5	1	6
ANKRD1			1		1		1		1		1							1		5	1	6
ARHGEF15			1		1		1		1		1						1			5	1	6
ARHGEF2			1		1		1		1		1						1			5	1	6
ATP2C2	1		1		1		1		1								1			5	1	6
B2M			1		1		1		1		1						1			5	1	6
BIK				1		1		1		1		1					1			5	1	6
BMP6			1		1		1		1		1						1			5	1	6
C1QA			1		1		1		1		1						1			5	1	6
C4BPA			1		1		1		1		1							1		5	1	6
CBLB				1		1	1			1		1					1			5	1	6
CCDC102B			1		1		1		1		1						1			5	1	6
CCHCR1				1		1		1		1		1					1			5	1	6
CD52			1		1		1		1		1							1		5	1	6
CERKL	1				1			1	1		1						1			5	1	6
CNTN6			1		1		1		1		1						1			5	1	6
COL3A1		1		1		1				1		1						1		5	1	6
COL4A3			1		1		1		1		1							1		5	1	6
CPB2			1		1		1		1		1							1		5	1	6
CYFIP2	1		1		1			1	1								1			5	1	6
DDX56				1		1		1		1		1						1		5	1	6
DLK2	1			1		1		1		1							1			5	1	6
DRAP1		1		1		1				1		1					1			5	1	6
EPHB3		1		1		1				1		1					1			5	1	6
FADS2		1		1		1		1				1					1			5	1	6
FGFR4			1		1		1		1		1						1			5	1	6
FHL3				1		1	1			1		1						1		5	1	6
FIG4			1		1			1	1		1						1			5	1	6
FN3KRP		1		1		1		1				1						1		5	1	6
FSTL3			1		1		1		1		1						1			5	1	6
GAD1	1			1		1		1				1					1			5	1	6
GGA2		1	1		1		1				1						1			5	1	6
GMFG			1		1		1		1		1						1			5	1	6
HAGH	1		1		1			1	1								1			5	1	6
HIF1A		1		1		1				1		1					1			5	1	6
HIGD1B			1		1		1		1		1						1			5	1	6
HIST1H4B		1		1		1				1		1					1			5	1	6
HLA-E			1		1		1		1		1						1			5	1	6
HMG20A		1			1			1	1		1						1			5	1	6
HSP90AB1		1		1		1		1				1						1		5	1	6
HSP90B1		1		1		1		1				1						1		5	1	6
HSPB1				1		1		1		1		1					1			5	1	6
HYAL1			1		1		1		1		1						1			5	1	6
ID2			1		1		1		1		1						1			5	1	6
IFNGR2		1		1		1	1					1					1			5	1	6
KHDRBS1		1		1		1		1				1					1			5	1	6
KIF17	1		1		1				1		1							1		5	1	6
KLRF1			1		1		1		1		1						1			5	1	6
KMO		1			1		1		1		1							1		5	1	6
LILRA1			1		1			1	1		1						1			5	1	6
LONP1		1		1		1		1				1						1		5	1	6
LRP2BP	1		1		1			1			1						1			5	1	6
LRRC42				1		1		1		1		1					1			5	1	6
LRRN3			1		1		1		1		1						1			5	1	6
MAK	1		1		1		1				1						1			5	1	6
MAN2B1		1			1		1		1			1					1			5	1	6
MAP1LC3C			1		1		1		1		1						1			5	1	6
MAP3K12	1		1		1				1		1							1		5	1	6
MAP3K7		1		1		1		1				1					1			5	1	6
MARCO			1		1		1		1		1							1		5	1	6
MCHR1	1			1		1				1		1					1			5	1	6
NASP				1		1		1		1		1						1		5	1	6
NAT10		1		1		1		1				1					1			5	1	6
NDUFS5		1		1		1				1		1					1			5	1	6
NKIRAS2		1		1		1		1				1					1			5	1	6
NLRP3	1		1		1		1				1						1			5	1	6
NRBP1		1		1		1				1		1						1		5	1	6
NRGN			1		1		1		1		1							1		5	1	6
NTAN1		1			1		1		1		1						1			5	1	6
NUP133		1		1		1		1				1						1		5	1	6
NXPH4				1		1		1		1		1					1			5	1	6
PAK6				1		1		1		1		1					1			5	1	6
PCDH12			1		1		1		1		1		1							5	1	6
PDCD11		1		1		1				1		1					1			5	1	6
PGC			1		1		1		1		1							1		5	1	6
PLOD1		1		1		1				1		1						1		5	1	6
PNPLA6			1		1		1		1		1							1		5	1	6
PPP1R8				1		1		1		1		1						1		5	1	6
PRKCZ			1		1		1		1		1							1		5	1	6
PRKRA		1		1		1		1		1							1			5	1	6
PRR3				1		1		1		1		1					1			5	1	6
PRR5				1		1	1			1		1					1			5	1	6
PTPN1		1			1		1		1		1							1		5	1	6
PTPRH				1		1		1		1		1						1		5	1	6
RAD51C		1		1		1		1				1					1			5	1	6
RAPGEF4			1		1			1	1		1							1		5	1	6
RASGRF1			1		1		1		1		1							1		5	1	6
RASSF2			1		1		1		1		1						1			5	1	6
REM1	1		1		1		1				1						1			5	1	6
RFX2	1		1		1			1			1						1			5	1	6
RGS13			1		1		1		1		1						1			5	1	6
RPA1		1		1				1		1		1					1			5	1	6
RRP1		1		1		1				1		1						1		5	1	6
S1PR4	1		1		1				1		1						1			5	1	6
SEC14L3	1		1		1			1			1						1			5	1	6
SFN		1		1		1				1		1						1		5	1	6
SFTPD			1		1		1		1		1							1		5	1	6
SLC14A1			1		1		1		1		1						1			5	1	6
SND1		1		1		1		1				1						1		5	1	6
SNX2			1		1		1		1		1						1			5	1	6
SOX12				1		1		1		1		1					1			5	1	6
SOX18			1		1		1		1		1						1			5	1	6
SPTBN2				1		1		1		1		1					1			5	1	6
SWAP70			1		1		1		1		1						1			5	1	6
TAF4		1		1		1		1				1						1		5	1	6
TAF6L				1	1			1		1		1						1		5	1	6
TIMM10		1		1		1				1		1						1		5	1	6
TM6SF1			1		1		1		1		1						1			5	1	6
TNK1	1			1		1				1		1					1			5	1	6
TNNI3	1			1		1		1				1					1			5	1	6
TRRAP		1		1		1		1				1						1		5	1	6
UBTD1			1		1		1		1		1							1		5	1	6
VCAN		1		1		1				1		1						1		5	1	6
VPS41		1		1		1		1				1						1		5	1	6
VPS52				1		1		1		1		1						1		5	1	6
WWC2			1		1		1		1		1						1			5	1	6
XPO1		1		1		1		1				1						1		5	1	6
ZFAND3		1				1		1		1		1						1		5	1	6
ZMYND10	1		1		1		1				1							1		5	1	6
ZNF212				1		1		1		1		1					1			5	1	6
ZEB1			1		1				1		1				1			1		4	2	6
ADIRF			1		1				1		1		1					1		4	2	6
ANLN		1		1				1				1		1			1			4	2	6
CASP3				1		1		1				1		1				1		4	2	6
F3	1				1		1				1				1			1		4	2	6
FRY			1		1				1		1		1					1		4	2	6
LAMA3		1			1		1				1		1					1		4	2	6
MAN1A1			1		1				1		1			1				1		4	2	6
P4HA1				1		1	1					1			1		1			4	2	6
STT3A		1		1		1						1		1				1		4	2	6
TAGLN			1		1		1				1						1		1	4	2	6
TMEM204			1		1				1		1		1				1			4	2	6
TSC22D4						1	1			1		1				1	1			4	2	6
ACADS			1		1		1					1	1					1		4	2	6
MANF				1		1				1		1		1			1			4	2	6
P4HB				1		1		1				1					1		1	4	2	6
SCEL					1		1		1		1				1			1		4	2	6
SPON1			1		1		1				1			1			1			4	2	6
SSR1		1		1		1						1		1			1			4	2	6
TDO2		1		1		1						1		1				1		4	2	6
TUBB2A						1		1		1		1		1			1			4	2	6
VILL	1		1		1				1							1		1		4	2	6
ADPRHL2	1			1			1					1	1					1		4	2	6
BCAS3			1		1					1	1		1				1			4	2	6
DAP		1				1		1				1		1				1		4	2	6
ELOVL4				1		1		1				1		1				1		4	2	6
FAM174B	1		1		1				1				1					1		4	2	6
GNPDA1				1		1				1		1		1				1		4	2	6
LOXL1				1		1				1		1					1		1	4	2	6
MMP7		1		1		1						1		1				1		4	2	6
NABP2				1		1				1		1		1				1		4	2	6
PIP5K1A				1		1		1				1			1		1			4	2	6
POSTN				1		1				1		1		1				1		4	2	6
PTGFRN		1		1				1				1		1			1			4	2	6
QKI		1			1		1				1		1					1		4	2	6
TARP					1		1		1		1		1					1		4	2	6
TRIM2				1		1		1				1		1			1			4	2	6
AATK			1		1				1		1		1				1			4	2	6
AGER					1		1		1		1		1					1		4	2	6
ATF7IP		1				1				1		1				1		1		4	2	6
C21orf2	1		1		1				1				1				1			4	2	6
CSF3			1		1				1		1		1				1			4	2	6
DKK2			1		1				1		1		1				1			4	2	6
FES			1		1		1				1		1				1			4	2	6
IL17RA		1			1		1				1		1					1		4	2	6
IRF1					1		1		1		1		1				1			4	2	6
KCNK3			1		1				1		1		1				1			4	2	6
NKG7					1		1		1		1		1					1		4	2	6
SENP2		1		1		1				1					1		1			4	2	6
SFI1	1		1					1				1				1		1		4	2	6
PEG3			1		1				1		1							1		4	1	5
ARHGEF17			1		1				1		1						1			4	1	5
ARL4C		1		1		1				1							1			4	1	5
CD44		1			1				1		1							1		4	1	5
CDON	1		1		1						1						1			4	1	5
CDR2		1				1			1			1					1			4	1	5
CYBRD1			1		1		1				1							1		4	1	5
ENTPD1			1		1		1		1									1		4	1	5
FBXO22				1		1		1				1					1			4	1	5
MAP4			1		1				1		1						1			4	1	5
MAPRE2			1		1				1		1						1			4	1	5
MARC2			1		1				1		1							1		4	1	5
MEST				1		1		1				1						1		4	1	5
MRC1			1		1				1		1						1			4	1	5
MRPL48				1		1				1		1					1			4	1	5
MYLK			1		1		1				1								1	4	1	5
NDC1				1		1				1		1						1		4	1	5
NFASC	1		1		1						1							1		4	1	5
PAM			1					1	1			1						1		4	1	5
PCDHGC3			1		1				1		1							1		4	1	5
PRSS2				1		1		1				1					1			4	1	5
PWP1		1		1		1				1							1			4	1	5
RELN			1		1			1			1						1			4	1	5
RGCC			1		1				1		1							1		4	1	5
SLC12A2	1		1			1						1					1			4	1	5
SLC35F2		1		1		1						1					1			4	1	5
SORBS1	1		1		1						1							1		4	1	5
STX3					1		1		1		1						1			4	1	5
SYNM			1		1				1		1						1			4	1	5
UST			1		1		1				1						1			4	1	5
ZNF532				1		1		1		1							1			4	1	5
ABCG2			1		1				1		1						1			4	1	5
ACAT1			1		1				1		1							1		4	1	5
ACKR1			1		1				1		1						1			4	1	5
ADCY4	1		1				1				1						1			4	1	5
ADK		1		1		1						1					1			4	1	5
AGRN				1		1	1					1					1			4	1	5
AHNAK2				1		1				1		1						1		4	1	5
AIMP2				1		1				1		1					1			4	1	5
ALDH6A1	1		1		1							1						1		4	1	5
AP1S2			1		1		1				1						1			4	1	5
ARAP1			1		1				1		1							1		4	1	5
ARHGAP18	1		1				1				1							1		4	1	5
ARL6IP1		1		1		1						1					1			4	1	5
ARPC5		1			1		1				1						1			4	1	5
ATP5C1		1		1		1						1					1			4	1	5
ATP5J2				1		1				1		1					1			4	1	5
BPNT1		1		1		1						1						1		4	1	5
CACHD1	1		1				1				1						1			4	1	5
CASP6		1		1		1						1						1		4	1	5
CBX7			1		1				1		1						1			4	1	5
CCL14	1				1				1		1						1			4	1	5
CDC42SE1		1				1	1			1								1		4	1	5
CDCA7		1		1				1				1						1		4	1	5
CEP68			1		1			1			1							1		4	1	5
CEP76				1		1		1				1						1		4	1	5
CKS1B						1		1		1		1						1		4	1	5
CLIC4			1		1				1		1						1			4	1	5
CNN3			1		1		1				1						1			4	1	5
COASY		1		1		1						1					1			4	1	5
COPA		1		1		1						1						1		4	1	5
COX5A				1		1				1		1					1			4	1	5
CPSF2		1		1				1				1						1		4	1	5
CRTC3		1	1		1						1						1			4	1	5
CSTB				1		1	1					1						1		4	1	5
CUTC					1		1		1		1						1			4	1	5
CYB5R3			1		1				1		1							1		4	1	5
CYYR1	1		1				1				1						1			4	1	5
DCTPP1				1		1				1		1						1		4	1	5
DEPDC1B		1		1				1				1						1		4	1	5
DNASE1L3			1		1		1				1						1			4	1	5
DPP3				1		1				1		1						1		4	1	5
DRAM1			1		1				1		1							1		4	1	5
ELN	1		1		1						1						1			4	1	5
EMC8				1		1				1		1					1			4	1	5
EMP1			1		1		1				1						1			4	1	5
ENTPD6				1		1		1				1						1		4	1	5
EVL			1		1				1		1						1			4	1	5
EZH1			1		1				1		1							1		4	1	5
FAM35A					1		1		1		1							1		4	1	5
FBXL5			1		1				1		1						1			4	1	5
FBXL7	1		1		1						1						1			4	1	5
FERMT2			1		1				1		1						1			4	1	5
FKBP1B	1				1				1		1						1			4	1	5
FOXO3			1		1		1				1							1		4	1	5
FSCN1		1		1		1				1							1			4	1	5
FYN		1	1		1						1							1		4	1	5
GALE	1					1			1			1					1			4	1	5
GALNT1		1		1		1						1						1		4	1	5
GALNT14				1		1		1				1						1		4	1	5
GATA2			1		1		1				1						1			4	1	5
GEMIN6				1		1				1		1					1			4	1	5
GNB5				1		1		1				1						1		4	1	5
HIC2		1			1			1			1						1			4	1	5
HIST1H2BC				1		1		1				1					1			4	1	5
HMGA2		1		1		1						1						1		4	1	5
HSPB2					1		1		1		1						1			4	1	5
IARS2		1		1		1						1					1			4	1	5
IFITM2			1		1		1				1						1			4	1	5
IGSF10	1		1				1				1						1			4	1	5
ILF3		1		1				1				1					1			4	1	5
INMT	1		1				1				1							1		4	1	5
ITM2C		1				1		1				1					1			4	1	5
JADE1			1		1				1		1						1			4	1	5
JAM3			1		1				1		1							1		4	1	5
KANK3			1		1				1		1						1			4	1	5
KLF13			1		1		1				1						1			4	1	5
LGALS9					1		1		1			1					1			4	1	5
LGR4				1		1		1				1					1			4	1	5
LIMK2	1				1		1				1							1		4	1	5
LRP1			1		1		1				1						1			4	1	5
LRRC59		1		1		1						1					1			4	1	5
LRRFIP2			1		1		1				1							1		4	1	5
MAD2L1BP				1		1				1		1					1			4	1	5
MAGI2	1		1		1			1										1		4	1	5
MAP7						1		1		1		1					1			4	1	5
MARCH8			1		1				1		1						1			4	1	5
MEF2C			1		1		1				1						1			4	1	5
MET				1		1	1					1						1		4	1	5
MPZL1		1		1		1						1						1		4	1	5
MRPS33				1		1				1		1					1			4	1	5
MTMR2				1	1			1			1							1		4	1	5
MYADM	1		1				1				1						1			4	1	5
MYOT	1		1					1			1						1			4	1	5
NAV3					1			1	1		1							1		4	1	5
NBEA	1		1					1			1							1		4	1	5
NCOR1			1		1				1		1							1		4	1	5
NDNF			1		1				1		1						1			4	1	5
NEK9		1			1				1			1					1			4	1	5
NIPA2		1		1		1						1						1		4	1	5
NR3C1		1	1		1						1							1		4	1	5
NT5DC2				1		1		1				1						1		4	1	5
NUAK2				1		1		1				1						1		4	1	5
ORC1				1		1				1		1						1		4	1	5
P2RY14			1		1				1		1						1			4	1	5
PDCD10		1		1		1				1								1		4	1	5
PDGFC		1				1	1					1						1		4	1	5
PFDN6		1				1				1		1						1		4	1	5
PIEZO2			1		1				1		1						1			4	1	5
PITX1				1		1		1				1					1			4	1	5
PPP1R12B			1		1				1		1						1			4	1	5
PPP1R14A	1		1				1				1						1			4	1	5
PPP1R14B						1		1		1		1					1			4	1	5
PQLC1			1		1		1				1						1			4	1	5
PRICKLE2	1		1				1				1						1			4	1	5
PRKD1			1		1				1		1						1			4	1	5
PRSS12	1		1		1						1						1			4	1	5
PSMA5				1		1				1		1						1		4	1	5
PSMA6						1	1			1		1					1			4	1	5
PSMB8				1		1	1					1					1			4	1	5
PTK6	1			1		1						1					1			4	1	5
RBP1		1			1					1	1						1			4	1	5
RBPMS2	1		1				1				1						1			4	1	5
RFWD2		1		1			1					1						1		4	1	5
RGS10		1				1	1					1					1			4	1	5
RHOJ	1		1				1				1							1		4	1	5
RTCA				1		1				1		1						1		4	1	5
SEC61G				1		1				1		1						1		4	1	5
SFRP1			1		1			1			1			1						4	1	5
SGCE			1		1				1		1						1			4	1	5
SIK3			1		1				1		1							1		4	1	5
SLC24A3					1		1		1		1						1			4	1	5
SLC25A12				1		1		1				1						1		4	1	5
SLC35A1					1		1		1		1							1		4	1	5
SLC37A4				1		1		1				1						1		4	1	5
SLC38A1		1		1		1		1									1			4	1	5
SLC9A3R1				1		1				1		1					1			4	1	5
SPINT1		1		1		1						1					1			4	1	5
SSPN			1		1		1				1						1			4	1	5
ST6GALNAC5			1		1				1		1							1		4	1	5
STAM2	1		1			1					1							1		4	1	5
STAT5B			1		1				1		1						1			4	1	5
STX8			1		1		1				1						1			4	1	5
SYNE3			1		1				1		1						1			4	1	5
TBL2				1		1				1		1					1			4	1	5
TEAD3				1		1	1			1							1			4	1	5
TFB2M				1		1		1				1						1		4	1	5
TFCP2L1	1		1			1	1											1		4	1	5
TFRC		1			1		1				1							1		4	1	5
TGFB1I1			1		1		1				1						1			4	1	5
TIMP2			1		1		1				1						1			4	1	5
TMEM184B				1		1				1		1						1		4	1	5
TNFSF10		1			1		1				1						1			4	1	5
TOR1AIP2		1		1		1						1					1			4	1	5
TP53INP2	1		1					1			1						1			4	1	5
TPI1				1		1				1		1					1			4	1	5
TPM2			1		1		1				1								1	4	1	5
TRAK1	1		1		1						1							1		4	1	5
TRIM36	1		1					1			1							1		4	1	5
TSPAN5				1		1				1		1					1			4	1	5
TSPYL4	1		1		1			1									1			4	1	5
TTBK2	1		1		1						1							1		4	1	5
TUBB6		1			1		1				1						1			4	1	5
TXNRD1		1		1		1		1									1			4	1	5
UBXN4		1		1		1						1					1			4	1	5
UFSP2	1		1		1						1							1		4	1	5
UVRAG					1		1		1		1						1			4	1	5
VEGFC					1		1		1		1						1			4	1	5
VWA5A	1		1		1				1								1			4	1	5
WDR35	1		1					1			1							1		4	1	5
WWC1	1		1		1				1									1		4	1	5
ZBTB4	1		1				1				1							1		4	1	5
ZCCHC24			1		1				1		1						1			4	1	5
ZNF106			1		1				1		1							1		4	1	5
ZNF184				1		1		1				1						1		4	1	5
ZW10		1		1		1						1						1		4	1	5
ABCA9	1		1				1				1							1		4	1	5
ABCB1	1		1		1						1						1			4	1	5
ACOT13		1		1		1						1					1			4	1	5
ACSS3	1		1		1						1						1			4	1	5
ACTN4		1			1		1				1							1		4	1	5
ACVR1B	1					1		1				1						1		4	1	5
ADAM8				1		1	1					1						1		4	1	5
ADAR		1		1		1						1					1			4	1	5
ADTRP			1		1				1		1						1			4	1	5
AIM2		1		1		1						1						1		4	1	5
AK4				1		1				1		1		1						4	1	5
ALDH3B2				1		1				1		1					1			4	1	5
ALKBH4				1		1		1				1					1			4	1	5
ANKMY2	1					1		1				1					1			4	1	5
ANKRD37	1		1				1				1						1			4	1	5
AP1G2				1		1		1				1					1			4	1	5
AP1M2				1		1		1				1					1			4	1	5
APH1B	1				1		1				1							1		4	1	5
APOBEC3C		1			1		1					1					1			4	1	5
ARAP3			1		1				1		1							1		4	1	5
ARGLU1	1		1		1						1						1			4	1	5
ARHGAP11A		1		1		1						1						1		4	1	5
ARHGAP44			1		1				1		1							1		4	1	5
ARHGDIB			1		1		1		1								1			4	1	5
ARHGEF12			1		1		1				1						1			4	1	5
ARID5A	1		1		1						1							1		4	1	5
ARL2					1		1		1		1						1			4	1	5
ATP13A2				1		1		1				1						1		4	1	5
ATP13A3		1		1		1						1						1		4	1	5
ATP5L				1		1				1		1					1			4	1	5
AUNIP				1		1				1		1					1			4	1	5
AVEN				1		1				1		1						1		4	1	5
AVL9		1		1		1						1					1			4	1	5
AZI2			1		1				1		1						1			4	1	5
BAX		1		1		1						1						1		4	1	5
BCL6			1		1		1				1						1			4	1	5
BMPR2			1		1		1				1							1		4	1	5
BNIP3				1		1		1		1							1			4	1	5
BRCA2		1		1		1						1					1			4	1	5
BRIP1		1		1		1						1						1		4	1	5
C15orf39				1		1	1			1							1			4	1	5
C1QTNF7	1		1				1				1						1			4	1	5
CA11						1		1		1		1						1		4	1	5
CANT1				1		1		1				1						1		4	1	5
CASD1			1			1		1	1								1			4	1	5
CASQ2			1		1				1		1						1			4	1	5
CCDC28A			1		1				1		1						1			4	1	5
CCDC92			1		1				1		1							1		4	1	5
CCNC				1		1		1				1					1			4	1	5
CCR1					1		1		1		1						1			4	1	5
CD164			1					1	1			1					1			4	1	5
CD24	1					1		1				1							1	4	1	5
CDC25A				1		1		1				1					1			4	1	5
CDC27		1		1		1					1						1			4	1	5
CDC45				1		1				1		1						1		4	1	5
CDH3				1		1				1		1					1			4	1	5
CDK1				1		1				1		1					1			4	1	5
CDK5				1		1		1				1					1			4	1	5
CDS1	1		1				1					1					1			4	1	5
CENPK		1		1				1				1						1		4	1	5
CENPQ		1		1		1		1									1			4	1	5
CENPU				1		1				1		1					1			4	1	5
CEP112			1		1				1		1							1		4	1	5
CHAC2		1		1				1				1					1			4	1	5
CHD1L				1		1		1				1						1		4	1	5
CIB1	1					1	1					1					1			4	1	5
CKAP2L		1		1				1				1					1			4	1	5
CKMT1B						1		1		1		1		1						4	1	5
CLEC10A	1		1		1						1						1			4	1	5
CLEC2B					1		1		1		1							1		4	1	5
CLGN				1		1		1				1						1		4	1	5
CLK2				1		1		1				1					1			4	1	5
CMAHP			1		1				1		1							1		4	1	5
CNOT1		1		1		1						1						1		4	1	5
COL4A2		1			1		1				1						1			4	1	5
COL5A1				1		1				1		1							1	4	1	5
COPG1				1		1				1		1					1			4	1	5
COPZ1		1		1				1				1					1			4	1	5
COX6A1						1		1		1		1					1			4	1	5
CPEB1			1		1			1			1							1		4	1	5
CPSF3		1		1				1				1					1			4	1	5
CPT1A			1		1				1		1						1			4	1	5
CTSH			1		1		1		1									1		4	1	5
CYB5D2	1		1					1			1						1			4	1	5
CYFIP1		1			1		1				1							1		4	1	5
DACH1			1		1				1		1						1			4	1	5
DBF4		1		1		1						1					1			4	1	5
DCBLD1		1		1			1					1						1		4	1	5
DCP1A			1		1		1				1						1			4	1	5
DCUN1D5		1		1				1				1					1			4	1	5
DDIT4				1		1				1		1							1	4	1	5
DDR1				1		1				1		1						1		4	1	5
DDX52		1		1		1						1					1			4	1	5
DDX54						1		1		1		1						1		4	1	5
DECR2				1		1		1				1					1			4	1	5
DHRS1			1		1		1					1					1			4	1	5
DHTKD1				1		1		1				1						1		4	1	5
DIP2C			1		1			1			1						1			4	1	5
DLG1		1			1			1			1							1		4	1	5
DLL1	1		1					1			1						1			4	1	5
DNAJC11		1		1		1						1						1		4	1	5
DNAJC12	1					1		1				1						1		4	1	5
DNMT3A		1		1		1						1					1			4	1	5
DOPEY2				1		1		1				1					1			4	1	5
DPP4						1	1		1			1					1			4	1	5
DPYD	1				1		1		1									1		4	1	5
DSN1		1		1		1						1						1		4	1	5
DUS4L				1		1		1				1					1			4	1	5
DUSP22			1		1		1				1						1			4	1	5
DYNLRB2	1		1				1				1						1			4	1	5
DZIP3	1		1					1			1						1			4	1	5
E2F7		1		1				1				1						1		4	1	5
ECE2				1				1		1		1					1			4	1	5
EDEM2		1				1	1					1						1		4	1	5
EFNA3				1		1				1		1					1			4	1	5
EFTUD2		1		1			1					1						1		4	1	5
EGLN1				1		1				1		1					1			4	1	5
EID1			1		1			1			1						1			4	1	5
EIF1B			1		1				1		1							1		4	1	5
EIF4A3		1		1		1		1										1		4	1	5
EIF4EBP2			1		1		1				1							1		4	1	5
ELF1			1		1		1				1							1		4	1	5
EME1		1		1				1				1					1			4	1	5
ENC1				1		1		1				1						1		4	1	5
ENTPD3						1		1		1		1						1		4	1	5
ENTPD7				1		1				1		1						1		4	1	5
EOGT			1		1				1		1						1			4	1	5
EPHX3				1		1				1		1					1			4	1	5
EPM2AIP1			1		1			1			1						1			4	1	5
ERG			1		1				1		1						1			4	1	5
ESD			1		1		1				1							1		4	1	5
FAM111B		1		1				1				1						1		4	1	5
FAM13B			1		1				1		1							1		4	1	5
FAM3D	1		1				1					1					1			4	1	5
FANCF				1		1		1				1						1		4	1	5
FANCL				1		1		1				1						1		4	1	5
FASN		1			1		1				1						1			4	1	5
FAT1		1		1		1						1		1						4	1	5
FBXL14			1		1			1			1						1			4	1	5
FBXL4		1		1		1						1						1		4	1	5
FDXR	1					1		1				1						1		4	1	5
FEZ2		1			1		1				1						1			4	1	5
FJX1		1		1				1		1							1			4	1	5
FNDC4				1		1		1				1					1			4	1	5
FOXA1	1					1		1				1					1			4	1	5
FOXF2			1		1		1				1						1			4	1	5
FRMD4A			1		1		1				1							1		4	1	5
FXYD3					1		1			1	1						1			4	1	5
FZD10				1				1		1	1						1			4	1	5
GABARAPL1			1		1		1				1						1			4	1	5
GABARAPL3			1		1				1		1						1			4	1	5
GAMT				1		1		1				1						1		4	1	5
GGCX				1		1	1					1					1			4	1	5
GJA1		1			1		1				1							1		4	1	5
GLT8D1	1		1					1				1						1		4	1	5
GNA13		1		1		1					1						1			4	1	5
GNLY					1		1		1		1						1			4	1	5
GPRC5B			1		1			1			1						1			4	1	5
GSPT1		1		1		1						1					1			4	1	5
GTPBP4		1		1		1		1										1		4	1	5
H2AFJ	1				1		1		1									1		4	1	5
H2AFX		1				1				1		1						1		4	1	5
HEXB			1		1		1		1								1			4	1	5
HIST1H1C		1		1		1						1					1			4	1	5
HIST1H2AC		1		1		1						1					1			4	1	5
HIST1H2AM				1		1		1				1					1			4	1	5
HIST1H2BF				1		1				1		1					1			4	1	5
HIST1H4K						1		1		1		1					1			4	1	5
HMGB3P1				1		1				1		1					1			4	1	5
HNRNPR		1		1		1						1						1		4	1	5
HOOK2				1		1		1				1					1			4	1	5
HOXB7				1		1				1		1					1			4	1	5
HPGDS			1		1				1		1						1			4	1	5
HSBP1						1		1		1		1						1		4	1	5
HSP90AA1				1		1		1				1						1		4	1	5
HSPA2	1		1		1						1							1		4	1	5
HSPB11	1					1				1		1					1			4	1	5
HSPB7			1		1				1		1						1			4	1	5
HSPD1				1		1				1		1						1		4	1	5
HYAL2					1		1		1		1						1			4	1	5
IDH1		1		1		1						1					1			4	1	5
IFFO1			1		1				1		1						1			4	1	5
IGFBP3				1		1				1		1					1			4	1	5
IL10RA					1		1		1		1						1			4	1	5
IL1R2	1					1	1				1							1		4	1	5
INA				1		1		1				1						1		4	1	5
INPP5D			1		1		1		1									1		4	1	5
IRF7				1		1	1					1					1			4	1	5
ISL1	1					1		1				1					1			4	1	5
ITPA				1		1				1		1					1			4	1	5
JUND			1		1				1		1						1			4	1	5
KAT2B			1		1				1		1						1			4	1	5
KAT5			1		1				1		1							1		4	1	5
KCNE4						1		1		1		1					1			4	1	5
KCTD15					1		1			1	1						1			4	1	5
KCTD20		1				1	1				1						1			4	1	5
KIF20B		1		1		1						1						1		4	1	5
KLC2				1		1				1		1					1			4	1	5
KLF11			1		1				1		1							1		4	1	5
KLHL3			1		1			1			1						1			4	1	5
KPNA2						1		1		1		1						1		4	1	5
KRAS				1		1		1		1							1			4	1	5
KRT17				1		1				1		1					1			4	1	5
KRT7	1					1		1	1								1			4	1	5
L2HGDH				1		1		1				1					1			4	1	5
LAMB1		1			1		1				1						1			4	1	5
LAMC3					1		1		1		1		1							4	1	5
LAPTM5					1		1		1		1						1			4	1	5
LASP1		1		1		1						1					1			4	1	5
LCAT			1		1		1				1						1			4	1	5
LGALS4	1					1	1					1					1			4	1	5
LIMK1		1		1		1						1					1			4	1	5
LIMS1					1		1		1		1						1			4	1	5
LLGL2	1					1			1			1						1		4	1	5
LMBRD1			1		1				1		1							1		4	1	5
LPP		1	1				1					1					1			4	1	5
LRRC4C	1		1					1			1						1			4	1	5
LRTM1				1		1		1				1					1			4	1	5
LSM10		1		1			1					1					1			4	1	5
LSM3				1		1	1				1						1			4	1	5
LSM8				1		1		1				1						1		4	1	5
LSS			1		1				1		1						1			4	1	5
LYRM9			1		1				1		1						1			4	1	5
LZIC		1		1				1				1						1		4	1	5
MAB21L1	1		1		1						1						1			4	1	5
MAGOH				1		1				1		1						1		4	1	5
MAP1A	1		1					1				1						1		4	1	5
MAP2K3	1		1		1		1											1		4	1	5
MAP2K7				1		1		1			1							1		4	1	5
MAP3K6			1		1		1				1							1		4	1	5
MAP4K4		1				1		1		1								1		4	1	5
MAP7D1		1			1		1				1							1		4	1	5
MAP9	1		1			1		1										1		4	1	5
MAPK10	1		1		1			1									1			4	1	5
MBNL2			1		1				1		1						1			4	1	5
MCAM	1		1		1						1						1			4	1	5
ME2				1		1		1				1					1			4	1	5
METTL13		1		1		1						1						1		4	1	5
MFF		1		1		1						1					1			4	1	5
MFN1		1		1		1		1									1			4	1	5
MICB				1		1	1		1									1		4	1	5
MINPP1				1		1		1				1						1		4	1	5
MIS18A				1		1				1		1						1		4	1	5
MMP9				1		1				1		1						1		4	1	5
MOAP1			1		1			1			1							1		4	1	5
MOCOS				1		1	1					1					1			4	1	5
MPHOSPH10		1		1		1						1						1		4	1	5
MPHOSPH8			1		1				1		1							1		4	1	5
MRPL11				1		1				1		1					1			4	1	5
MRPS18A				1		1				1		1					1			4	1	5
MRPS35				1		1		1				1					1			4	1	5
MSL2		1		1						1	1							1		4	1	5
MTIF2		1		1		1						1						1		4	1	5
MTR		1					1		1			1						1		4	1	5
MTX2				1		1				1		1						1		4	1	5
MYLIP			1		1			1			1							1		4	1	5
MYO15B	1		1		1						1							1		4	1	5
N4BP2L1			1		1				1		1							1		4	1	5
N4BP2L2			1		1				1		1						1			4	1	5
NDEL1			1		1		1				1						1			4	1	5
NDUFB3				1		1				1		1					1			4	1	5
NDUFB4				1		1				1		1						1		4	1	5
NDUFB5		1		1		1						1					1			4	1	5
NDUFS1				1		1		1				1					1			4	1	5
NDUFS8		1				1				1		1					1			4	1	5
NEGR1	1		1					1			1						1			4	1	5
NFE2L1		1		1	1			1										1		4	1	5
NFS1		1		1		1						1					1			4	1	5
NHLRC2			1		1				1		1							1		4	1	5
NIT2				1		1				1		1					1			4	1	5
NMT1		1		1		1						1						1		4	1	5
NOP16				1		1				1		1						1		4	1	5
NUF2		1		1				1				1						1		4	1	5
NUP107		1		1		1						1						1		4	1	5
NUP88				1		1		1			1							1		4	1	5
NUP93		1		1		1						1						1		4	1	5
NUPR1			1		1		1				1						1			4	1	5
OSBPL11		1			1		1				1							1		4	1	5
P2RX1			1		1		1				1						1			4	1	5
PALB2		1		1		1						1					1			4	1	5
PARPBP				1		1				1		1					1			4	1	5
PATZ1				1		1				1		1						1		4	1	5
PAX9	1					1		1				1						1		4	1	5
PCDHB4	1		1					1			1						1			4	1	5
PDPK1	1		1		1			1									1			4	1	5
PEX11A	1		1		1		1										1			4	1	5
PFDN5			1		1		1				1						1			4	1	5
PHYHIPL	1			1				1				1					1			4	1	5
PIAS1			1		1		1				1							1		4	1	5
PIAS3						1		1		1		1					1			4	1	5
PIGC				1		1				1		1						1		4	1	5
PIGL	1			1		1						1					1			4	1	5
PIK3IP1			1		1		1				1							1		4	1	5
PITX2				1		1				1		1					1			4	1	5
PLA2G4A				1		1	1					1					1			4	1	5
PLD1		1		1		1						1					1			4	1	5
PLEKHB2					1		1		1		1						1			4	1	5
PLEKHH2	1		1				1				1						1			4	1	5
PLEKHO1		1			1		1				1						1			4	1	5
PLOD3		1		1		1						1						1		4	1	5
PMPCB				1		1		1				1						1		4	1	5
PNN		1		1		1						1						1		4	1	5
POLR1B		1		1	1							1						1		4	1	5
POP4				1		1				1		1					1			4	1	5
POP5				1		1		1				1					1			4	1	5
PPARGC1A	1		1		1						1						1			4	1	5
PPID				1		1		1				1					1			4	1	5
PPP1R13L				1		1	1					1					1			4	1	5
PRDX1				1		1	1					1					1			4	1	5
PRKCSH		1		1				1				1					1			4	1	5
PRRG2	1					1				1		1					1			4	1	5
PSMB1		1		1						1		1					1			4	1	5
PSMB3		1		1		1						1					1			4	1	5
PSMD4				1		1				1		1						1		4	1	5
PTGFR	1		1		1						1							1		4	1	5
PTPRC					1		1		1		1						1			4	1	5
PTPRE					1		1		1		1						1			4	1	5
PTRH2		1		1		1						1					1			4	1	5
PURA			1		1				1		1							1		4	1	5
PUS7L				1		1		1				1					1			4	1	5
QPCT				1		1		1				1					1			4	1	5
RAB25				1		1				1		1					1			4	1	5
RAC3						1		1		1		1						1		4	1	5
RAD23A		1		1	1							1						1		4	1	5
RAD51				1		1				1		1						1		4	1	5
RALA		1				1	1				1							1		4	1	5
RALB		1			1		1				1							1		4	1	5
RANBP1				1		1				1		1					1			4	1	5
RAP1GDS1		1		1		1						1						1		4	1	5
RARRES3	1		1				1		1									1		4	1	5
RASSF6	1			1				1				1					1			4	1	5
RBL1		1		1		1						1						1		4	1	5
RBM24	1		1					1			1							1		4	1	5
RBM28				1		1		1				1						1		4	1	5
RBM8A	1		1			1						1						1		4	1	5
RBMS1			1		1		1				1							1		4	1	5
RER1				1		1		1				1					1			4	1	5
RERE	1		1		1			1									1			4	1	5
RNASE1			1		1		1		1								1			4	1	5
RNF43				1		1				1		1					1			4	1	5
RNGTT		1		1				1				1					1			4	1	5
ROR1			1		1		1				1							1		4	1	5
RPH3AL	1				1				1		1							1		4	1	5
RPP21						1		1		1		1					1			4	1	5
RPS6KB2				1		1				1		1						1		4	1	5
SCAMP2		1	1		1		1										1			4	1	5
SCAMP3		1		1		1						1					1			4	1	5
SCD		1			1		1				1						1			4	1	5
SCGB2A1	1		1					1				1					1			4	1	5
SDK1	1			1				1				1					1			4	1	5
SEC13		1		1		1						1					1			4	1	5
SEC22A		1		1		1				1							1			4	1	5
SEC23A		1		1		1						1						1		4	1	5
SEMA3A	1			1		1	1										1			4	1	5
SEMA3E			1		1				1		1						1			4	1	5
SEMA3F				1	1		1			1							1			4	1	5
SEMA6D		1	1		1						1						1			4	1	5
SEPHS2				1		1				1		1					1			4	1	5
SERINC1			1		1				1		1						1			4	1	5
SERP1		1				1				1		1					1			4	1	5
SETD1A				1		1		1				1					1			4	1	5
SETD3			1		1				1		1						1			4	1	5
SFPQ		1		1		1		1										1		4	1	5
SGSM2	1		1		1				1								1			4	1	5
SHCBP1		1		1		1						1					1			4	1	5
SIX1				1		1		1				1					1			4	1	5
SLC23A1	1		1				1				1						1			4	1	5
SLC25A21	1			1		1						1					1			4	1	5
SLC25A39		1		1				1				1					1			4	1	5
SLC39A11		1		1			1					1						1		4	1	5
SMARCD1		1		1				1				1					1			4	1	5
SMC4		1		1		1						1						1		4	1	5
SMG5		1		1		1						1					1			4	1	5
SMYD3				1		1		1				1					1			4	1	5
SNRPC				1		1				1		1						1		4	1	5
SNX1		1			1		1				1							1		4	1	5
SNX27		1		1		1						1						1		4	1	5
SNX5		1			1		1		1									1		4	1	5
SOSTDC1			1		1		1				1						1			4	1	5
SOWAHC				1	1					1	1						1			4	1	5
SOX15				1		1				1		1					1			4	1	5
SPAG7	1		1		1						1							1		4	1	5
SRCAP		1		1		1						1					1			4	1	5
SSFA2			1		1		1				1						1			4	1	5
ST6GALNAC2					1		1			1	1							1		4	1	5
ST8SIA1			1		1		1				1						1			4	1	5
STAG1		1			1			1			1						1			4	1	5
STAP2				1		1				1		1					1			4	1	5
STEAP1				1		1				1		1						1		4	1	5
STK24				1		1				1		1					1			4	1	5
STK38				1		1	1					1						1		4	1	5
STK4		1			1		1				1						1			4	1	5
STX6		1		1		1						1						1		4	1	5
STYXL1	1			1		1						1						1		4	1	5
SUV39H2		1		1		1						1						1		4	1	5
SYNGR3				1		1		1				1					1			4	1	5
SYNPO			1		1				1		1							1		4	1	5
TAF12		1		1		1						1						1		4	1	5
TAF1C			1		1		1				1							1		4	1	5
TBCE		1		1		1						1					1			4	1	5
TBL1XR1		1		1		1						1					1			4	1	5
TBRG4				1		1				1		1					1			4	1	5
TCN1	1					1				1		1					1			4	1	5
TIAM1			1		1			1			1						1			4	1	5
TIMM17A		1		1		1						1						1		4	1	5
TLR5	1		1		1		1											1		4	1	5
TMBIM4			1		1		1		1								1			4	1	5
TMEM109		1			1		1				1						1			4	1	5
TMEM147		1		1		1						1					1			4	1	5
TMEM248				1		1				1		1					1			4	1	5
TMEM9B			1		1				1		1							1		4	1	5
TMF1	1		1			1						1					1			4	1	5
TMPRSS2	1		1		1		1										1			4	1	5
TMSB10		1		1		1	1										1			4	1	5
TMX1		1		1		1						1					1			4	1	5
TMX4			1		1				1		1							1		4	1	5
TNFRSF1A		1			1		1				1						1			4	1	5
TOMM22				1		1				1		1						1		4	1	5
TOR3A				1		1				1		1					1			4	1	5
TP53RK		1		1				1				1					1			4	1	5
[truncated: 12,178 more rows]
