# Supplementary material for: Joint Transcriptomic Analysis of Lung Cancer and Other Lung Diseases
Source: Front Genet. 2019 Dec 6;10:1260. doi: 10.3389/fgene.2019.01260 (PMC6908522; doi:10.3389/fgene.2019.01260)
Supplement: Supplementary file 3 [file Table_3.xlsx]

## Sheet: REDCOEXANFUN
GAD_DISEASE	Count	%	P-Value	Benjamini		lung cancer	GENE NAME		GAD_DISEASE_CLASS	Count	%	P-Value	Benjamini		CANCER	GENE NAME		GOTERM_BP_DIRECT	Count	%	P-Value	Benjamini		KEGG_PATHWAY	Count	%	P-Value	Benjamini		DNA replication	GENE NAME		Cell cycle	GENE NAME		Mismatch repair	GENE NAME
Breast Cancer	19	46.3	3e-14	9.3e-12		BUB1B	BUB1 mitotic checkpoint serine/threonine kinase B(BUB1B)		CANCER	38	92.7	17.6778	2.1e-18		ATP2A2	ATPase sarcoplasmic/endoplasmic reticulum Ca2+ transporting 2(ATP2A2)		DNA replication	12	29.3	5.3e-14	2.4e-11		DNA replication	8	19.5	9.01773	9.6e-10		FEN1	flap structure-specific endonuclease 1(FEN1)		BUB1B	BUB1 mitotic checkpoint serine/threonine kinase B(BUB1B)		MSH2	mutS homolog 2(MSH2)
esophageal adenocarcinoma	10	24.4	9.2e-07	0.00014		RAD54L	RAD54-like (S. cerevisiae)(RAD54L)		AGING	12	29.3	3.06048	0.00087		BUB1B	BUB1 mitotic checkpoint serine/threonine kinase B(BUB1B)		DNA unwinding involved in DNA replication	5	12.2	5.7e-09	1.3e-06		Cell cycle	10	24.4	8.39794	4e-09		MCM2	minichromosome maintenance complex component 2(MCM2)		E2F1	E2F transcription factor 1(E2F1)		PCNA	proliferating cell nuclear antigen(PCNA)
ovarian cancer	9	22	1.4e-05	0.0014		CCNA2	cyclin A2(CCNA2)		PHARMACOGENOMIC	17	41.5	1.55284	0.028		E2F1	E2F transcription factor 1(E2F1)		mitotic nuclear division	9	22	1e-07	1.5e-05		Mismatch repair	4	9.8	2.95861	0.0011		MCM4	minichromosome maintenance complex component 4(MCM4)		CCNA2	cyclin A2(CCNA2)		RFC2	replication factor C subunit 2(RFC2)
longevity	9	22	3.8e-05	0.0029		FEN1	flap structure-specific endonuclease 1(FEN1)		RENAL	11	26.8	1.38722	0.041		RAD54L	RAD54-like (S. cerevisiae)(RAD54L)		cell division	10	24.4	1e-07	1.2e-05								MCM6	minichromosome maintenance complex component 6(MCM6)		CCNB1	cyclin B1(CCNB1)		RFC3	replication factor C subunit 3(RFC3)
Leukemia, Lymphocytic, Chronic, B-Cell	7	17.1	4.3e-05	0.0026		MSH2	mutS homolog 2(MSH2)								TPX2	TPX2, microtubule nucleation factor(TPX2)		DNA replication initiation	5	12.2	9.5e-07	8.5e-05								MCM7	minichromosome maintenance complex component 7(MCM7)		CCNB2	cyclin B2(CCNB2)
Graft vs Host Disease	5	12.2	4.6e-05	0.0023		PARP1	poly(ADP-ribose) polymerase 1(PARP1)								ASCC3	activating signal cointegrator 1 complex subunit 3(ASCC3)		DNA damage response, detection of DNA damage	5	12.2	1.5e-06	0.00012								PCNA	proliferating cell nuclear antigen(PCNA)		MCM2	minichromosome maintenance complex component 2(MCM2)
Chronic renal failure|Kidney Failure, Chronic	11	26.8	0.00032	0.014		PCNA	proliferating cell nuclear antigen(PCNA)								RSRC1	arginine and serine rich coiled-coil 1(RSRC1)		cell proliferation	9	22	2e-06	0.00013								RFC2	replication factor C subunit 2(RFC2)		MCM4	minichromosome maintenance complex component 4(MCM4)
Hematologic Neoplasms	4	9.8	0.00035	0.013		RRM1	ribonucleotide reductase catalytic subunit M1(RRM1)								AURKB	aurora kinase B(AURKB)		sister chromatid cohesion	6	14.6	4.4e-06	0.00025								RFC3	replication factor C subunit 3(RFC3)		MCM6	minichromosome maintenance complex component 6(MCM6)
lung cancer	8	19.5	0.0009	0.03											BIRC5	baculoviral IAP repeat containing 5(BIRC5)		telomere maintenance via recombination	4	9.8	5.9e-05	0.0029											MCM7	minichromosome maintenance complex component 7(MCM7)
breast cancer	8	19.5	0.00092	0.028											CENPE	centromere protein E(CENPE)		translesion synthesis	4	9.8	8.5e-05	0.0038											PCNA	proliferating cell nuclear antigen(PCNA)
															CHAF1A	chromatin assembly factor 1 subunit A(CHAF1A)		nucleotide-excision repair, DNA incision, 5'-to lesion	4	9.8	9.2e-05	0.0037
															COL1A1	collagen type I alpha 1 chain(COL1A1)		G1/S transition of mitotic cell cycle	5	12.2	9.9e-05	0.0037
															CCNA2	cyclin A2(CCNA2)		nucleotide-excision repair, DNA incision	4	9.8	0.0001	0.0034
															CCNB1	cyclin B1(CCNB1)		cellular response to DNA damage stimulus	6	14.6	0.00013	0.0041
															CCNB2	cyclin B2(CCNB2)		regulation of chromosome segregation	3	7.3	0.00015	0.0046
															DTL	denticleless E3 ubiquitin protein ligase homolog(DTL)		protein sumoylation	5	12.2	0.00017	0.0047
															FEN1	flap structure-specific endonuclease 1(FEN1)		regulation of signal transduction by p53 class mediator	5	12.2	0.00021	0.0056
															HMMR	hyaluronan mediated motility receptor(HMMR)		DNA repair	6	14.6	0.00023	0.0056
															KIF11	kinesin family member 11(KIF11)		G2/M transition of mitotic cell cycle	5	12.2	0.00031	0.0073
															KIF2C	kinesin family member 2C(KIF2C)		double-strand break repair via homologous recombination	4	9.8	0.00072	0.016
															MKI67	marker of proliferation Ki-67(MKI67)		error-prone translesion synthesis	3	7.3	0.00092	0.02
															MCM2	minichromosome maintenance complex component 2(MCM2)		error-free translesion synthesis	3	7.3	0.00092	0.02
															MCM4	minichromosome maintenance complex component 4(MCM4)		nucleotide-excision repair, DNA gap filling	3	7.3	0.0015	0.03
															MCM6	minichromosome maintenance complex component 6(MCM6)
															MCM7	minichromosome maintenance complex component 7(MCM7)
															MRPS30	mitochondrial ribosomal protein S30(MRPS30)
															MSH2	mutS homolog 2(MSH2)
															PARP1	poly(ADP-ribose) polymerase 1(PARP1)
															PCNA	proliferating cell nuclear antigen(PCNA)
															RFC2	replication factor C subunit 2(RFC2)
															RFC3	replication factor C subunit 3(RFC3)
															RRM1	ribonucleotide reductase catalytic subunit M1(RRM1)
															SPP1	secreted phosphoprotein 1(SPP1)
															SCG5	secretogranin V(SCG5)
															SHMT2	serine hydroxymethyltransferase 2(SHMT2)
															TOP2A	topoisomerase (DNA) II alpha(TOP2A)
															TOPBP1	topoisomerase (DNA) II binding protein 1(TOPBP1)
															ZWILCH	zwilch kinetochore protein(ZWILCH)

## Sheet: CCPs
41 ILDs		40 Emphysema		42 IPF		49 PAH		LC&LD		LC&LD
AF086184		A1CF		AATK		A4GNT		ASCC3		ASCC3
ALDH6A1		AAAS		ABCA3		AAAS		ATP2A2		ATP2A2
CYP4F12		ABCD2		ABCB1		AACS		AURKB		AURKB
FEZ2		AC104537.2-TCEB1P28		ACADL		AAMDC		BIRC5		BIRC5
HEXA		ACADS		ACE2		AAR2		BUB1B		BUB1B
LOC100287210		AGFG1		ACVRL1		AARS2		CCNA2		CCNA2
LOC100506107		AGPAT1		ADGRE3		AASDH		CCNB1		CCNB1
LOC100507389		AKR1C1		ADGRL3		ABCA4		CCNB2		CCNB2
LOC101927143		ANGPTL3		ADIRF		ABCA5		CENPE		CENPE
LOC374890		ARHGEF10L		AGER		ABCB9		CHAF1A		CHAF1A
MATK		ARID4B		AGTR2		ABCD2		COL1A1		COL1A1
MET		ARVCF		AK4		ABHD11		DTL		DTL
NPC1		ATP9A		AK5		ABHD13		E2F1		E2F1
PTGER2		BATF3		ALDH3A1		ABHD14B		FEN1		FEN1
RBPMS		BEX4		ALDH3B1		ABHD15		HMMR		HMMR
		BMP2K		AMOTL1		ABHD16B		KIF11		KIF11
		BRD9		ANLN		ABHD17A		KIF2C		KIF2C
		BSDC1		ANOS1		ABHD3		MCM2		MCM2
		CACNA1B		ANXA3		ABHD4		MCM4		MCM4
		CASP1		ARHGAP6		ABHD5		MCM6		MCM6
		CDADC1		ARHGEF4		ABHD8		MCM7		MCM7
		CDC123		ASCC3		ABI1		MKI67		MKI67
		CDC25B		ASPN		ABI2		MRPS30		MRPS30
		CDH4		B4GALT2		ABI3BP		MSH2		MSH2
		CDK6		BACE2		ACAA2		NR4A2		NR4A2
		CDS2		BMP2		ACAD8		PARP1		PARP1
		CEBPE		BMP4		ACAD9		PCNA		PCNA
		CENPN		BPIFB1		ACADL		RAD54L		RAD54L
		CEP192		C1QB		ACADM		RFC2		RFC2
		CEP97		C4A		ACADS		RFC3		RFC3
		CERS4		C4BPB		ACAN		RRM1		RRM1
		CHRNA2		C7		ACAP3		RSRC1		RSRC1
		CHST4		CA3		ACBD5		SCG5		SCG5
		CKAP2		CA4		ACD		SHMT2		SHMT2
		CLCN4		CABYR		ACKR3		SPP1		SPP1
		CLEC3B-EXOSC7		CACNG6		ACKR4		TOP2A		TOP2A
		CNIH3		CALCRL		ACOT13		TOPBP1		TOPBP1
		COG4		CASP3		ACOXL		TPX2		TPX2
		COL4A6		CAV1		ACP2		YY1		YY1
		COX17-POPDC2		CAV2		ACPP		ZEB1		ZEB1
		COX7BP1-COX7BP1		CAV3		ACSL1		ZWILCH		ZWILCH
		CPM		CCDC68		ACSL3
		CPT1A		CCK		ACSM2B
		CTNS		CCL13		ACSS2
		CYB5A		CCL19		ACSS3
		DAPP1		CCL8		ACTA1
		DEFA6		CCNA2		ACTL8
		DKK3		CCNB1		ACTR1B
		DNASE1		CD180		ACY3
		ECD		CD36		ADAD2
		EMP2		CDH13		ADAL
		FADS2		CDH5		ADAMTS10
		FAM189A2		CDKN3		ADAMTS4
		FAN1		CDO1		ADAMTS5
		FBXW11		CEMIP		ADAMTS6
		FCN1		CFB		ADAMTS7
		FKRP		CFH		ADAMTSL3
		FOXJ1		CFI		ADAP1
		GAD1		CHI3L2		ADARB1
		GH1		CHRDL2		ADAT2
		GNA11		CKMT1B		ADCK2
		GPD2		CKS2		ADCK3
		GPN3		CLDN1		ADCY10
		GPR52		CLDN5		ADCY5
		GPRC5B		CLEC1A		ADCY7
		GRIN1		CLEC3B		ADCY9
		GSR		CLIC3		ADH5
		GTF2I-GTF2IP1-LOC100093631		CLIC5		ADIG
		HCFC2		COL15A1		ADIPOR2
		HNRNPA1-HNRNPA1P10		COL5A2		ADK
		HP1BP3		COL7A1		ADM
		HPS6		COL9A3		ADM2
		HRH3		COMP		ADNP
		HSP90B1		COX4I2		ADORA1
		IL21R		CP		ADPGK
		IL6		CPB2		ADPRHL2
		IRX5		CPNE5		ADPRM
		KBTBD11		CPXM1		ADRA1D
		KCTD12		CR2		ADRB2
		KLK14		CRABP1		ADRBK1
		LOC100272216		CRLF1		ADRBK2
		LOC101928826-TPT1		CRTAC1		AEN
		LOXL2		CSF3		AFF1
		LRRC48		CSF3R		AFG3L1P
		LTB4R		CSRNP1		AFP
		MAG		CST6		AFTPH
		MAGEB3		CXCL12		AGAP1
		MAGEF1		CXCL13		AGAP2
		MBNL2		CXCL14		AGBL1
		MEP1A		CXCL2		AGFG1
		METTL22		CYP1B1		AGGF1
		METTL8		CYP24A1		AGPAT9
		MGAT4B		CYTL1		AGR3
		MRPL19		DAPK2		AGTRAP
		MRPL4		DENND3		AHCY
		MRPS15		DEPTOR		AHDC1
		MTHFSD		DGKA		AHNAK
		MYO19		DIRAS3		AHNAK2
		NAT6		DKK2		AHR
		NDOR1		DOCK4		AIM1
		NIP7		DOK5		AIM1L
		NOC2L		DPYSL3		AJAP1
		NPTX1		EAF2		AJUBA
		NT5M		ECHDC3		AK5
		NXT2		EDN1		AKAP11
		OR10J1		EFNB1		AKAP3
		OR1F1		ELOVL4		AKAP8L
		P2RY14		EMP2		AKR1A1
		PARP6		ENC1		AKR1B1
		PAX1		EPAS1		AKR1E2
		PCDH7		EPB41		AKR7A2
		PCDH9		ESM1		AKT1S1
		PCMT1		ETV5		ALCAM
		PDCL3-PDCL3P4		EXOSC5		ALDH3A2
		PDE3A		EZH1		ALDH6A1
		PFN1		F8		ALDH8A1
		PGD		FABP3		ALG14
		PHLDA3		FAM105A		ALG5
		PICALM		FAM174B		ALKBH5
		PKNOX1		FAM198B		ALKBH6
		PRDM9		FAT1		ALLC
		PRKCH		FBLN5		ALMS1
		PRPSAP2		FBN1		ALPPL2
		PRRG3		FBN2		ALS2
		PSEN1		FGFBP2		ALX1
		PTDSS2		FHL2		AMDHD1
		PTPN3		FKBP10		AMICA1
		PVRL3		FKBP11		AMN
		R3HDM1		FMO1		AMOTL1
		RAMP3		FRY		AMPH
		RASSF2		FUT1		AMZ2P1
		RAVER2		GATA3		ANAPC5
		RBM8A		GATA6		ANG
		RETSAT		GGT5		ANGEL1
		RFPL1S		GNPDA1		ANGPT4
		RHOG		GPR4		ANGPTL3
		RHPN1-AS1		GPR87		ANGPTL7
		RIMS3		GRHL1		ANKH
		RPSA-RPSAP19-RPSAP58-RPSAP9-SNORA6-SNORA62		GZMA		ANKHD1
		RRP8		GZMH		ANKLE1
		S100A10		H2AFY2		ANKLE2
		S100A2		HACD3		ANKMY1
		SARS2		HAVCR1		ANKMY2
		SEH1L		HECW2		ANKRD1
		SELP		HEY1		ANKRD10
		SERPINF1		HGF		ANKRD13B
		SETD4		HIST1H2AE		ANKRD13D
		SGK1		HIST1H4C		ANKRD24
		SHMT2		HMCN1		ANKRD27
		SKI		HNRNPL		ANKRD30BP3
		SLC24A3		HOPX		ANKRD33B
		SLC31A1		HOXD4		ANKRD36
		SLC6A10P-SLC6A10PB-SLC6A8		HSD17B6		ANKRD36C
		SMARCC2		HSD3B7		ANKRD39
		SMURF2		HSP90AB1		ANKRD50
		SNAPC2		HYAL1		ANKRD53
		SNF8		HYAL2		ANKRD6
		SP140L		IDO1		ANKRD7
		SPAG11A-SPAG11B		IFIT3		ANO10
		SSX2IP		IGF1		ANO4
		ST8SIA2		IGLC1		ANO8
		STK38		IL13RA2		ANO9
		SYNJ2BP-SYNJ2BP-COX16		IL1A		ANP32D
		TBC1D16		IL1RL1		ANTXR1
		TBC1D31		IL1RN		ANXA2P3
		TGFBI		IL20RA		ANXA2R
		TLE1		IL2RA		ANXA5
		TMEM115		IRF1		ANXA7
		TMEM43		ITGA7		AOX1
		TMSB4Y		ITGAL		AP1G2
		TRBV5-2-TRBV5-2		ITGB6		AP1M2
		TRIM14		ITPKC		AP1S1
		UBAC1		KCNK3		AP3D1
		UBQLN4		KCNN2		AP5B1
		USP22		KCNN3		APC2
		VAV1		KCNN4		APCS
		VCAM1		KIAA0040		APOBEC1
		VGLL3		KL		APOBEC3C
		WDR91		KLRB1		APOBEC3D
		XAB2		KRT6A		APOBR
		YAP1		LAMA3		APOL2
		ZBTB40		LAMC3		APP
		ZNF221		LDLR		APPBP2
		ZNF571		LGALS7		APRT
		ZNF780B		LGI2		AQP9
				LGR4		ARAP3
				LIMS2		ARCN1
				LRRC32		ARG1
				LTF		ARHGAP1
				LYPLA1		ARHGAP17
				MAGED4B		ARHGAP20
				MAN1A1		ARHGAP22
				MANF		ARHGAP26
				MAP1B		ARHGAP28
				MARC2		ARHGAP44
				MARCO		ARHGAP5
				MATN3		ARHGEF12
				MCM4		ARHGEF19
				MEOX1		ARHGEF37
				MME		ARHGEF4
				MMP7		ARHGEF7
				MPZL2		ARID1B
				MRPL2		ARID4A
				MUC5B		ARID4B
				MYLK		ARL14EP
				MYOF		ARL6IP1
				MZB1		ARL6IP6
				NAB1		ARMC7
				NEBL		ARNT2
				NEDD9		ARPP21
				NFYC		ARRB2
				NINJ2		ARRDC2
				NKG7		ARRDC3
				NKX3-1		ARSB
				NUSAP1		ARSI
				OASL		ASB13
				OLFML2A		ASB16
				OVOL1		ASCC2
				P3H2		ASNS
				PADI4		ASPDH
				PALM2-AKAP2		ASPM
				PBLD		ASPRV1
				PCDH1		ATAD1
				PCDH12		ATCAY
				PDGFD		ATF1
				PDIA4		ATF5
				PDLIM4		ATF6
				PDZD2		ATF7
				PELI1		ATF7IP2
				PIK3C2B		ATG14
				PLA1A		ATG16L2
				PLA2G2A		ATG7
				PLA2G4A		ATL1
				PLA2G4C		ATM
				PLA2G7		ATOH7
				PLAC8		ATP13A2
				PLAU		ATP1B1
				PLEKHO1		ATP2A2
				PLK3		ATP2C2
				PLLP		ATP5H
				PLVAP		ATP5J
				PNOC		ATP6V0A4
				POSTN		ATP6V0E2-AS1
				PPBP		ATP6V1A
				PRR29		ATP6V1E2
				PRX		ATP7B
				PSCA		ATP8A2
				PTPN21		ATP8B3
				PTPN5		ATR
				PTPRM		ATXN7
				PTPRZ1		ATXN7L1
				QKI		AUNIP
				RAB27B		AUTS2
				RAMP2		AVIL
				RARRES1		AVPI1
				RBP2		AXL
				RERGL		AZU1
				RGS16		B2M
				RND1		B3GALNT2
				ROBO4		B3GALT2
				RRM2		B3GNT6
				S100A3		B4GALNT3
				S1PR1		BAG3
				SBDS		BAIAP2L2
				SBF1		BASP1
				SCARA3		BATF
				SCG5		BBS5
				SEC14L1		BCAN
				SELE		BCAT2
				SEMA3E		BCHE
				SEMA3G		BCL11A
				SERPINA5		BCL2A1
				SERPINB2		BCL2L11
				SERPINB5		BDH2
				SERPINE1		BEAN1
				SERTAD1		BET1
				SFRP1		BHLHE40
				SGCG		BHMT2
				SH2D3C		BIN1
				SH3GL2		BIRC2
				SLC19A2		BLCAP
				SLC1A1		BLM
				SLC1A4		BLNK
				SLC2A11		BLOC1S2
				SLC38A3		BLOC1S3
				SLC39A3		BLVRB
				SLC39A8		BMPER
				SLC9A3R2		BMS1
				SLCO2A1		BNIP1
				SLIT2		BNIPL
				SLN		BOLL
				SMAD1		BPESC1
				SMAD6		BPIFB2
				SMPDL3A		BPNT1
				SNAI2		BRAF
				SPOCK2		BRCA1
				SPON1		BRD4
				SPP1		BRE
				SPRR1A		BRF1
				SPRR1B		BRI3BP
				SPRYD7		BRICD5
				SRPRA		BRINP3
				SSR4		BRIP1
				STARD8		BRIX1
				STEAP3		BRWD1
				SULF1		BST1
				SUPT7L		BTBD3
				SUSD2		BTG2
				SYNDIG1		BTG3
				SYNPO2		BTNL2
				SYT8		BTNL3
				SYTL2		BTNL8
				TARP		BTRC
				TDGF1		BUB1B
				TDO2		BUD31
				TEK		BYSL
				TESK2		BZW1
				TICAM1		BZW2
				TIE1		C10orf10
				TMEM100		C10orf62
				TMEM158		C11orf16
				TMEM2		C11orf45
				TMEM204		C11orf54
				TMEM74B		C11orf58
				TMSB15A		C11orf65
				TNFAIP6		C11orf70
				TNFRSF17		C11orf74
				TNNC1		C11orf83
				TNS1		C11orf85
				TP63		C11orf86
				TPBG		C11orf87
				TRAM1		C11orf96
				TREM1		C12orf10
				TRIM2		C12orf43
				TRIP10		C12orf45
				TSPAN13		C14orf28
				TUBB2A		C14orf39
				TWIST1		C14orf79
				UBE2C		C15orf57
				UBE2T		C16orf54
				UGT1A9		C16orf62
				VAMP5		C16orf70
				VAT1L		C16orf87
				VEGFC		C16orf91
				VGLL3		C16orf92
				VIP		C17orf47
				VIPR1		C17orf59
				VPREB3		C17orf96
				WBP4		C17orf97
				WNT7A		C19orf25
				YEATS4		C19orf40
				ZKSCAN7		C19orf70
				ZNF436		C1QA
						C1QC
						C1QTNF1
						C1QTNF3
						C1orf111
						C1orf115
						C1orf158
						C1orf180
						C1orf194
						C1orf220
						C1orf228
						C1orf85
						C1orf86
						C1orf95
						C20orf141
						C20orf144
						C20orf26
						C20orf78
						C20orf96
						C21orf119
						C21orf128
						C21orf90
						C22orf24
						C22orf31
						C2CD4C
						C2orf27A
						C2orf42
						C2orf49
						C2orf50
						C2orf81
						C3AR1
						C3orf58
						C4BPA
						C4orf19
						C4orf32
						C5AR2
						C5orf15
						C5orf30
						C5orf66
						C6orf118
						C6orf132
						C6orf136
						C6orf203
						C6orf99
						C7orf26
						C7orf34
						C7orf49
						C7orf62
						CABP1
						CABP5
						CACNA2D1
						CACNA2D2
						CACNG7
						CACUL1
						CADM3
						CALCRL
						CALHM1
						CALHM2
						CALML5
						CALN1
						CALR3
						CALU
						CAMK2D
						CAMSAP2
						CAMTA1
						CAND1
						CANT1
						CANX
						CAPG
						CAPN1
						CAPN12
						CAPN13
						CAPN15
						CAPN5
						CAPN7
						CAPSL
						CASC5
						CASP1
						CASP8
						CASR
						CAST
						CAT
						CATX-1
						CAV1
						CAV3
						CBS
						CBX6
						CC2D1B
						CC2D2B
						CCBE1
						CCDC101
						CCDC105
						CCDC108
						CCDC11
						CCDC110
						CCDC116
						CCDC121
						CCDC130
						CCDC137
						CCDC138
						CCDC141
						CCDC142
						CCDC144CP
						CCDC148-AS1
						CCDC158
						CCDC178
						CCDC185
						CCDC23
						CCDC30
						CCDC57
						CCDC59
						CCDC64B
						CCDC65
						CCDC8
						CCDC81
						CCDC84
						CCDC85B
						CCDC87
						CCDC9
						CCDC92
						CCHCR1
						CCL11
						CCL13
						CCL2
						CCL20
						CCL4
						CCNA2
						CCNB1IP1
						CCNB2
						CCNF
						CCNY
						CCPG1
						CCR1
						CCR10
						CCRN4L
						CCSAP
						CCSER2
						CCT2
						CCT6B
						CCT7
						CD163
						CD1D
						CD207
						CD209
						CD226
						CD3D
						CD3EAP
						CD3G
						CD5
						CD59
						CD5L
						CD7
						CD74
						CD8A
						CDA
						CDADC1
						CDC123
						CDC25B
						CDC26
						CDC27
						CDC42BPB
						CDC42SE2
						CDC6
						CDCA4
						CDH1
						CDH19
						CDH26
						CDH4
						CDH5
						CDHR5
						CDK1
						CDK19
						CDK5
						CDK5R1
						CDK6
						CDK8
						CDKL1
						CDKL3
						CDKN2AIPNL
						CDKN2C
						CDKN2D
						CDKN3
						CDPF1
						CDT1
						CEACAM8
						CEBPA-AS1
						CEBPE
						CEBPZ
						CENPBD1P1
						CENPJ
						CENPM
						CENPN
						CENPQ
						CEP120
						CEP135
						CEP152
						CEP68
						CEP72
						CEP76
						CEP83
						CEP89
						CEP97
						CERS3
						CERS5
						CFB
						CFHR5
						CHAF1A
						CHCHD2
						CHD1
						CHDH
						CHID1
						CHRM1
						CHRM3
						CHRNA4
						CHRNG
						CHST11
						CHST13
						CHST4
						CHST5
						CHST8
						CHSY3
						CHTF8
						CHUK
						CIB1
						CIDECP
						CIITA
						CINP
						CIPC
						CKAP2
						CKAP4
						CKAP5
						CKM
						CKS1B
						CLASRP
						CLCN2
						CLCN7
						CLCNKB
						CLDN1
						CLDN10
						CLDN18
						CLDN4
						CLEC10A
						CLEC12A
						CLEC12B
						CLEC16A
						CLEC3A
						CLEC4GP1
						CLIC6
						CLINT1
						CLIP3
						CLN5
						CLN8
						CLSTN1
						CLTB
						CLTCL1
						CMAHP
						CMIP
						CMPK2
						CMTM5
						CNBD2
						CNN1
						CNNM2
						CNNM4
						CNOT1
						CNOT4
						CNOT6L
						CNPPD1
						CNST
						CNTN3
						COA6
						COG3
						COG4
						COG7
						COL12A1
						COL19A1
						COL2A1
						COL3A1
						COL4A2
						COL6A5
						COL7A1
						COL9A2
						COLEC11
						COMMD3
						COMMD4
						COMP
						COPA
						COPS2
						COPS3
						COPS7B
						COPZ2
						COQ10A
						COQ10B
						COQ2
						CORIN
						CORO6
						COX5A
						COX6A2
						COX7A1
						COX7C
						CPB2
						CPLX2
						CPN1
						CPN2
						CPNE6
						CPSF2
						CPSF6
						CPT1A
						CPT2
						CRB3
						CREB1
						CREG1
						CRISP1
						CRNN
						CROCCP3
						CRTAP
						CRTC2
						CSDE1
						CSE1L
						CSF2RB
						CSNK1G2-AS1
						CSNK2B
						CSPG5
						CTBS
						CTCFL
						CTDSP1
						CTDSPL
						CTF1
						CTH
						CTLA4
						CTNNA3
						CTNNBIP1
						CTNS
						CTSD
						CTSH
						CTSO
						CTSS
						CTSW
						CTTN
						CTTNBP2
						CTU2
						CUEDC1
						CUL4A
						CUL7
						CUZD1
						CWF19L1
						CWH43
						CX3CR1
						CXCL1
						CXCL13
						CXCL16
						CXCL17
						CXCL2
						CXCL6
						CYB561D1
						CYB5B
						CYB5D1
						CYB5R2
						CYB5R3
						CYB5RL
						CYBRD1
						CYFIP2
						CYGB
						CYLD
						CYP17A1
						CYP1A1
						CYP27C1
						CYP2B6
						CYP2C18
						CYP4F2
						CYP4F30P
						CYP4V2
						CYP4X1
						CYP4Z2P
						CYS1
						CYTH2
						CYTL1
						CYYR1
						D2HGDH
						DACT1
						DACT2
						DAG1
						DAGLB
						DAPK2
						DAPP1
						DARS
						DAXX
						DBR1
						DCAF17
						DCAF5
						DCAF6
						DCAKD
						DCHS1
						DCK
						DCLK3
						DCN
						DCTN2
						DCTN4
						DCTPP1
						DCUN1D5
						DDB1
						DDI1
						DDOST
						DDR2
						DDRGK1
						DDX18
						DDX41
						DDX43
						DDX46
						DDX51
						DDX59
						DDX60
						DENND2A
						DENND2D
						DENND4B
						DENND6B
						DENR
						DEPDC1B
						DEPDC7
						DESI1
						DET1
						DFFB
						DGCR14
						DGKG
						DGKI
						DGKQ
						DHDH
						DHRS12
						DHRS2
						DHX35
						DHX57
						DHX8
						DIABLO
						DIAPH3
						DIP2A
						DIRAS1
						DIS3
						DKK1
						DLEU2L
						DLEU7
						DLG1
						DLGAP4
						DLGAP5
						DLL3
						DLX6
						DMGDH
						DMWD
						DNAH12
						DNAH17
						DNAH2
						DNAH3
						DNAJB1
						DNAJB14
						DNAJB8
						DNAJC15
						DNAJC2
						DNAJC28
						DNAJC7
						DNAL1
						DNAL4
						DNASE1
						DNASE1L3
						DNASE2B
						DNHD1
						DNMT3L
						DNTTIP2
						DOCK1
						DOCK10
						DOCK6
						DOT1L
						DPEP1
						DPEP2
						DPH3P1
						DPH6
						DPM1
						DPP4
						DPP6
						DPYD
						DRAM2
						DRD1
						DRD3
						DSC2
						DSCAML1
						DSG1
						DSTN
						DTL
						DTNBP1
						DTX1
						DTX2P1-UPK3BP1-PMS2P11
						DTX3L
						DTYMK
						DUS3L
						DUSP14
						DUSP2
						DUSP28
						DUSP6
						DVL2
						DVL3
						DYNC1I1
						DYNC1LI2
						DYNC2LI1
						DYNLT1
						DZIP1L
						E2F2
						E2F4
						E2F8
						EBF3
						EBLN2
						EBPL
						ECH1
						ECHDC2
						ECRP
						EDN1
						EDN3
						EDNRA
						EDNRB
						EDRF1
						EEF1A1
						EEF2
						EFCAB12
						EFCAB6
						EFCAB7
						EFCC1
						EFHD2
						EFR3B
						EGR1
						EHBP1L1
						EHD2
						EHD4
						EHF
						EID2
						EIF2AK3
						EIF2AK4
						EIF2B2
						EIF3B
						EIF4A2
						EIF4A3
						EIF4B
						EIF4H
						ELAC2
						ELF1
						ELF5
						ELL
						ELL2
						ELOF1
						ELOVL2
						ELOVL3
						ELOVL4
						ELOVL5
						ELTD1
						EMC1
						EMC3-AS1
						EMC8
						EME1
						EMG1
						EML2
						EML3
						EML4
						EMP1
						EMP2
						ENAM
						ENC1
						ENDOU
						ENGASE
						ENKD1
						ENO1
						ENOSF1
						ENOX1
						ENPP6
						ENTHD1
						ENTPD3
						ENTPD5
						ENTPD7
						EOGT
						EP400NL
						EPAS1
						EPB41L2
						EPB41L4A-AS1
						EPB41L5
						EPC1
						EPDR1
						EPHB3
						EPHB4
						EPN1
						EPN3
						ERAP2
						ERCC3
						ERCC5
						ERCC8
						ERH
						ERI2
						ERLEC1
						ERMARD
						ERN2
						ERV3-1
						ESD
						ESPL1
						ESYT2
						ESYT3
						ETAA1
						ETFDH
						EVA1B
						EVI2B
						EVI5L
						EXOC3
						EXOC3L1
						EXOC6B
						EXOC8
						EXOSC5
						EXOSC6
						EXOSC8
						EXTL1
						EYA4
						F12
						F2RL2
						F3
						FA2H
						FADS2
						FAHD1
						FAIM2
						FAM106A
						FAM109B
						FAM111A
						FAM114A1
						FAM124B
						FAM134A
						FAM134C
						FAM13A
						FAM149A
						FAM149B1
						FAM154B
						FAM160B1
						FAM173B
						FAM174A
						FAM188A
						FAM193A
						FAM198A
						FAM198B
						FAM200B
						FAM210B
						FAM213B
						FAM216A
						FAM217A
						FAM218A
						FAM219B
						FAM221A
						FAM222A-AS1
						FAM35A
						FAM43B
						FAM45A
						FAM46B
						FAM50B
						FAM53A
						FAM65A
						FAM65C
						FAM81B
						FAM83D
						FAM96A
						FAM96B
						FAM98B
						FARS2
						FASTKD2
						FASTKD3
						FBLN2
						FBLN5
						FBLN7
						FBN2
						FBN3
						FBXL14
						FBXL17
						FBXL8
						FBXO11
						FBXO21
						FBXO24
						FBXO3
						FBXO36
						FBXO42
						FBXO44
						FBXO45
						FBXO5
						FBXW4
						FBXW4P1
						FCER1A
						FCGRT
						FCHO1
						FCHSD2
						FCRL2
						FDX1
						FEM1B
						FEM1C
						FEN1
						FETUB
						FEZ1
						FEZ2
						FFAR4
						FGD4
						FGD5
						FGF1
						FGF23
						FGF3
						FGFR2
						FGFR4
						FGL2
						FHAD1
						FHL5
						FHOD3
						FIBP
						FICD
						FIGLA
						FILIP1
						FILIP1L
						FIP1L1
						FIS1
						FKBP11
						FKBP2
						FKBP4
						FKBP8
						FLJ16734
						FLJ20712
						FLJ26850
						FLJ30064
						FLJ33544
						FLJ38576
						FLRT3
						FLT1
						FLT3
						FLVCR2
						FLYWCH2
						FMO1
						FN1
						FN3K
						FNDC3A
						FNDC7
						FOLH1
						FOLR1
						FOSL2
						FOXC2
						FOXD2
						FOXE3
						FOXJ1
						FOXJ3
						FOXK1
						FOXP1
						FRMD4A
						FRMD8
						FRRS1
						FRYL
						FST
						FSTL1
						FURIN
						FUS
						FUT1
						FUT4
						FUT6
						FXYD7
						FYTTD1
						FZD10
						G0S2
						G3BP1
						GAB4
						GABARAPL1
						GABBR1
						GABPA
						GABRD
						GAD1
						GADD45B
						GADL1
						GAL
						GALM
						GALNS
						GALNT14
						GALNT16
						GALNT2
						GALR3
						GAPDHS
						GAR1
						GAS2L3
						GAS6-AS1
						GBF1
						GBX1
						GCGR
						GCNT3
						GDF11
						GDF5
						GDPD5
						GEMIN4
						GFM1
						GFM2
						GFOD1
						GFOD2
						GFPT1
						GFRA3
						GGPS1
						GHITM
						GHRHR
						GIGYF1
						GINM1
						GINS1
						GINS2
						GIPC2
						GIPC3
						GIPR
						GJA4
						GK2
						GKN1
						GLB1L
						GLCCI1
						GLI3
						GLRX2
						GLTP
						GLUL
						GLYATL2
						GMPR2
						GMPS
						GNA12
						GNAZ
						GNB1
						GNG10
						GNN
						GNPDA2
						GNPNAT1
						GNRHR2
						GOLGA2P5
						GON4L
						GORAB
						GP9
						GPAM
						GPATCH1
						GPATCH2
						GPATCH3
						GPC1
						GPC6
						GPD2
						GPHB5
						GPHN
						GPN3
						GPR1
						GPR115
						GPR133
						GPR17
						GPR182
						GPR22
						GPR26
						GPR27
						GPR32
						GPR37
						GPR52
						GPR56
						GPR61
						GPR75
						GPRC5B
						GPRIN1
						GPRIN3
						GPS1
						GPSM2
						GPSM3
						GPX2
						GPX8
						GRAMD1B
						GRAMD1C
						GRAMD2
						GRAPL
						GRB2
						GREB1L
						GRHL3
						GRIA4
						GRIN2C
						GRK4
						GRP
						GRPEL2
						GRSF1
						GSS
						GSTA1
						GSTM3
						GSTP1
						GSTT1
						GSX1
						GTF2B
						GTF2E1
						GTF2H3
						GTF3C1
						GTPBP1
						GUSBP11
						GVINP1
						GXYLT2
						GYG1
						GZMA
						GZMH
						GZMK
						H1FOO
						H6PD
						HACE1
						HADHB
						HAPLN3
						HAUS2
						HAUS5
						HBM
						HCFC2
						HCG27
						HCLS1
						HCN2
						HDAC1
						HDAC10
						HDAC11
						HDAC2
						HDAC4
						HEATR1
						HEATR4
						HEATR5A
						HEATR5B
						HEATR6
						HEBP1
						HECA
						HECW2
						HELZ2
						HERC2
						HES1
						HES2
						HEXB
						HEXIM2
						HEY2
						HHEX
						HIAT1
						HIF3A
						HIGD1B
						HIRIP3
						HIST1H1A
						HIST1H1D
						HIST1H2AC
						HIST1H2AJ
						HIST1H2AM
						HIST1H3E
						HIST1H4D
						HIST3H2A
						HIVEP1
						HIVEP3
						HK1
						HKR1
						HLA-DMB
						HLA-DQB2
						HLA-E
						HLF
						HLTF
						HM13
						HMGA2
						HMGCL
						HMGCLL1
						HMGXB3
						HMGXB4
						HMHB1
						HMP19
						HMX1
						HMX2
						HNF4A
						HNRNPA0
						HNRNPA2B1
						HNRNPA3P1
						HNRNPD
						HNRNPF
						HNRNPH1
						HNRNPLL
						HNRNPU-AS1
						HOMER3
						HOPX
						HOXA2
						HOXB13
						HOXC11
						HP1BP3
						HPCA
						HPDL
						HPGDS
						HPS4
						HPS6
						HPSE
						HRASLS2
						HRH2
						HS1BP3
						HS3ST5
						HS6ST3
						HSBP1
						HSD17B12
						HSD17B14
						HSD17B2
						HSD17B7P2
						HSF5
						HSP90AA1
						HSP90AB1
						HSP90B1
						HSPB3
						HSPE1
						HSPG2
						HTN3
						HTR3B
						HTRA1
						HTRA2
						HYAL1
						HYDIN
						HYOU1
						ICAM1
						ICAM4
						ICT1
						IDI2-AS1
						IER2
						IFFO1
						IFFO2
						IFI16
						IFI27L1
						IFI44L
						IFI6
						IFIT1
						IFIT2
						IFIT3
						IFNAR1
						IFNLR1
						IFT122
						IFT52
						IFT57
						IFT80
						IFT81
						IGF2BP3
						IGHMBP2
						IGSF5
						IGSF9B
						IL15
						IL17RE
						IL19
						IL1F10
						IL1R1
						IL1R2
						IL6
						IL6R
						ILDR1
						ILDR2
						ILKAP
						IMPA2
						IMPDH1
						INA
						INADL
						INCENP
						ING3
						INHBA
						INHBE
						INO80
						INPP4A
						INPP4B
						INPP5B
						INPP5F
						INPP5J
						INPP5K
						INS
						INTS1
						INTS6
						INTU
						IP6K3
						IPCEF1
						IPMK
						IQCF2
						IQCK
						IQGAP1
						IQGAP3
						IRAK3
						IRAK4
						IRF2BP2
						IRS1
						IRX2
						IRX4
						IRX5
						ISLR
						ISM1
						ISOC2
						ISX
						ITCH
						ITGA10
						ITGA11
						ITGA3
						ITGA5
						ITGA6
						ITGAL
						ITGAX
						ITGB2
						ITGB3BP
						ITGB5
						ITGB7
						ITIH4
						ITIH5
						ITPKA
						ITPKC
						ITPR1
						ITPR3
						ITPRIPL1
						IVD
						JAKMIP3
						JAM3
						JOSD1
						JSRP1
						JTB
						JUNB
						KANK3
						KANK4
						KANSL1
						KAT8
						KATNA1
						KATNAL2
						KATNB1
						KATNBL1
						KAZALD1
						KAZN
						KCNA7
						KCNH1
						KCNH2
						KCNH5
						KCNH8
						KCNJ16
						KCNK13
						KCNK3
						KCNMB1
						KCNMB3
						KCNN1
						KCNN2
						KCNS3
						KCTD10
						KCTD12
						KCTD13
						KDELR2
						KDELR3
						KDM3A
						KDM4D
						KDM6B
						KDM7A
						KHDRBS1
						KIAA0100
						KIAA0141
						KIAA1107
						KIAA1109
						KIAA1244
						KIAA1324
						KIAA1324L
						KIAA1467
						KIAA1522
						KIAA1549L
						KIAA1551
						KIAA1656
						KIAA1671
						KIAA2018
						KIDINS220
						KIF13A
						KIF14
						KIF16B
						KIF1A
						KIF20A
						KIF21A
						KIF26B
						KIF3B
						KIF5B
						KIF5C
						KIF9
						KIFC3
						KIRREL3-AS3
						KIT
						KIZ
						KLF14
						KLF15
						KLF3
						KLHDC2
						KLHDC7A
						KLHDC8A
						KLHDC8B
						KLHL18
						KLHL2
						KLHL24
						KLHL25
						KLHL26
						KLHL42
						KLHL6
						KLHL8
						KLK10
						KLRD1
						KLRF1
						KLRG1
						KLRG2
						KMT2C
						KNCN
						KNSTRN
						KPNA2
						KPTN
						KREMEN1
						KREMEN2
						KRIT1
						KRT81
						KRT84
						KRTAP1-5
						KRTAP2-1
						KRTAP4-5
						KRTAP5-2
						KRTAP5-9
						KRTAP8-1
						KRTCAP2
						KY
						L3HYPDH
						L3MBTL4
						LACC1
						LACRT
						LAD1
						LAMA3
						LAMB4
						LAMC2
						LANCL2
						LAP3
						LARP1B
						LARP6
						LARP7
						LARS
						LARS2
						LAT2
						LBP
						LBR
						LCAT
						LCMT2
						LDB1
						LDB3
						LDHC
						LDLR
						LEMD2
						LENG9
						LGALS4
						LGALS9
						LGI4
						LHCGR
						LHFPL3
						LHX9
						LIAS
						LIF
						LIG3
						LILRA1
						LILRP2
						LIMCH1
						LIMD1-AS1
						LIMS1
						LIN52
						LIN7C
						LINC00028
						LINC00176
						LINC00208
						LINC00282
						LINC00311
						LINC00313
						LINC00470
						LINC00477
						LINC00661
						LINC00671
						LINC00909
						LINC00917
						LINC00935
						LINC00951
						LINC00955
						LINC00998
						LINC01000
						LINC01105
						LINGO1
						LINGO3
						LIPG
						LIX1L
						LKAAEAR1
						LLGL1
						LMCD1
						LMO2
						LMTK2
						LOC100049716
						LOC100128653
						LOC100129476
						LOC100131510
						LOC100132354
						LOC100132356
						LOC100132686
						LOC100652824
						LOC100996455
						LOC101927122
						LOC101928068
						LOC101929762
						LOC152586
						LOC284788
						LOC284837
						LOC344887
						LOC400692
						LOC401320
						LOC439951
						LOC554174
						LOC554207
						LOC57399
						LOC642533
						LOC728613
						LOC728690
						LOC729164
						LOC731157
						LONP1
						LPAR2
						LPAR3
						LPPR4
						LRCH3
						LRGUK
						LRIG2
						LRP1B
						LRP2
						LRP3
						LRPAP1
						LRRC31
						LRRC38
						LRRC3B
						LRRC4
						LRRC40
						LRRC42
						LRRC55
						LRRC56
						LRRC58
						LRRC61
						LRRFIP1
						LRRK1
						LRRN2
						LRTM2
						LSM14B
						LSM5
						LSM6
						LTB4R
						LTBP3
						LTBR
						LTN1
						LUC7L
						LURAP1
						LY9
						LYPD6
						LYPD6B
						LYRM1
						LYSMD1
						LYSMD2
						LZIC
						LZTS2
						MAB21L3
						MACC1
						MACF1
						MAFF
						MAG
						MAGOHB
						MAML2
						MAN2A1
						MANBAL
						MAP1B
						MAP2K5
						MAP3K10
						MAP3K12
						MAP3K13
						MAP3K19
						MAP4
						MAP4K1
						MAP4K4
						MAP7
						MAPK1
						MAPK10
						MAPK1IP1L
						MAPK3
						MAPK4
						MAPK7
						MAPKBP1
						MAPRE2
						MARC2
						MARCH11
						MARCH4
						MARCH8
						MARCKS
						MARK3
						MARS2
						MAS1
						MAST4
						MAT2B
						MAU2
						MAVS
						MBD5
						MBLAC2
						MCC
						MCCC1
						MCF2L2
						MCM5
						MCM7
						MCM9
						MCMBP
						MCOLN1
						MCOLN3
						MCPH1
						MCRS1
						MCTP1
						MCUR1
						MDGA2
						MDM1
						MDM2
						MDM4
						ME1
						MEAF6
						MED12L
						MED13L
						MED16
						MED17
						MED20
						MED26
						MED31
						MED4
						MEF2A
						MEGF6
						MEGF8
						MEPE
						MERTK
						MESP2
						MEST
						MET
						METTL14
						METTL21EP
						METTL22
						METTL7A
						MEX3C
						MFAP4
						MFF
						MFN2
						MFNG
						MFSD1
						MFSD6L
						MFSD9
						MGA
						MGAT4B
						MGAT4C
						MGAT5
						MGC15705
						MGC39584
						MGC45922
						MGC70870
						MGST1
						MIB1
						MIB2
						MICALCL
						MICALL1
						MICB
						MIEF1
						MIER1
						MIER3
						MILR1
						MIOS
						MIS18A
						MITD1
						MIXL1
						MKL1
						MKL2
						MKNK1
						MKNK2
						MLIP
						MLXIPL
						MMACHC
						MME
						MMEL1
						MMP14
						MMP15
						MMP27
						MMP3
						MMP7
						MMP9
						MMRN1
						MNDA
						MNT
						MOB1B
						MOB3C
						MON2
						MORC2-AS1
						MORF4L1
						MORN3
						MOSPD3
						MOV10L1
						MPC2
						MPG
						MPHOSPH8
						MPLKIP
						MPP4
						MPP5
						MPRIP
						MPV17
						MRC1
						MRGPRX4
						MROH8
						MROH9
						MRPL19
						MRPL20
						MRPL28
						MRPL33
						MRPL38
						MRPL40
						MRPL46
						MRPL49
						MRPL52
						MRPL9
						MRPS17
						MRPS18C
						MRS2
						MS4A15
						MS4A5
						MSH4
						MSS51
						MST1
						MTCL1
						MTFR1L
						MTHFD1
						MTHFD1L
						MTHFD2
						MTHFSD
						MTIF2
						MTMR11
						MTMR9
						MTO1
						MTOR
						MTRF1L
						MUC15
						MUC4
						MUL1
						MVB12A
						MVD
						MX2
						MXI1
						MXRA7
						MYBBP1A
						MYBPC2
						MYH10
						MYH16
						MYL12B
						MYL5
						MYLPF
						MYO15B
						MYO1H
						MYO5C
						MYO7B
						MYPN
						NAA11
						NAA50
						NAALAD2
						NAALADL1
						NAB2
						NAGK
						NAIP
						NALCN
						NANOS3
						NARFL
						NASP
						NBAS
						NBEAL1
						NBPF8
						NCAPD2
						NCAPD3
						NCAPG
						NCF1
						NCK2
						NCKAP5L
						NCKIPSD
						NCOA7
						NCR2
						NDRG3
						NDUFAB1
						NDUFAF5
						NDUFB2
						NDUFB5
						NDUFC1
						NDUFV3
						NECAB2
						NEDD1
						NEIL3
						NEK10
						NEK4
						NELL2
						NEMF
						NES
						NEURL3
						NEUROG3
						NEXN-AS1
						NF2
						NFASC
						NFE2L1
						NFIX
						NFXL1
						NGB
						NGRN
						NHSL1
						NIM1K
						NIPA2
						NIPAL4
						NKAIN2
						NKAIN4
						NKD2
						NKG7
						NKTR
						NKX6-1
						NLE1
						NLRC5
						NLRX1
						NME9
						NMNAT2
						NMU
						NMUR1
						NOC2L
						NOC4L
						NOG
						NOL10
						NOL11
						NOL12
						NOL4L
						NOL9
						NOP10
						NOP16
						NOS1AP
						NOSIP
						NOTCH3
						NOX3
						NOXRED1
						NPAP1
						NPAS4
						NPC2
						NPHP3
						NPHS2
						NPPC
						NPVF
						NR1D2
						NR2E3
						NR3C2
						NR4A2
						NRAS
						NRF1
						NRG4
						NRGN
						NRIP2
						NRL
						NRSN1
						NS3BP
						NSUN5P1
						NSUN7
						NT5DC4
						NTN4
						NTNG1
						NTRK3
						NUAK1
						NUCB2
						NUDT1
						NUDT16
						NUDT17
						NUP107
						NUP205
						NUP50
						NUP88
[truncated: 1,390 more rows]

## Sheet:  CCP40EM
CANCER	GENE NAME		LUNG	GENE NAME
CEBPE	CCAAT/enhancer binding protein epsilon(CEBPE)		AGPAT1	1-acylglycerol-3-phosphate O-acyltransferase 1(AGPAT1)
GNA11	G protein subunit alpha 11(GNA11)		ARID4B	AT-rich interaction domain 4B(ARID4B)
NAT6	N-acetyltransferase 6(NAT6)		ATP9A	ATPase phospholipid transporting 9A (putative)(ATP9A)
R3HDM1	R3H domain containing 1(R3HDM1)		FAN1	FANCD2/FANCI-associated nuclease 1(FAN1)
ARHGEF10L	Rho guanine nucleotide exchange factor 10 like(ARHGEF10L)		GPN3	GPN-loop GTPase 3(GPN3)
S100A10	S100 calcium binding protein A10(S100A10)		MAGEF1	MAGE family member F1(MAGEF1)
S100A2	S100 calcium binding protein A2(S100A2)		RBM8A	RNA binding motif protein 8A(RBM8A)
SNF8	SNF8, ESCRT-II complex subunit(SNF8)		SETD4	SET domain containing 4(SETD4)
YAP1	Yes associated protein 1(YAP1)		SMURF2	SMAD specific E3 ubiquitin protein ligase 2(SMURF2)
AKR1C1	aldo-keto reductase family 1 member C1(AKR1C1)		UBAC1	UBA domain containing 1(UBAC1)
ARVCF	armadillo repeat gene deleted in velocardiofacial syndrome(ARVCF)		XAB2	XPA binding protein 2(XAB2)
CASP1	caspase 1(CASP1)		YAP1	Yes associated protein 1(YAP1)
CDC25B	cell division cycle 25B(CDC25B)		AKR1C1	aldo-keto reductase family 1 member C1(AKR1C1)
CERS4	ceramide synthase 4(CERS4)		BATF3	basic leucine zipper ATF-like transcription factor 3(BATF3)
CDK6	cyclin dependent kinase 6(CDK6)		BRD9	bromodomain containing 9(BRD9)
DEFA6	defensin alpha 6(DEFA6)		CPM	carboxypeptidase M(CPM)
DNASE1	deoxyribonuclease 1(DNASE1)		CEP97	centrosomal protein 97(CEP97)
DKK3	dickkopf WNT signaling pathway inhibitor 3(DKK3)		CERS4	ceramide synthase 4(CERS4)
EMP2	epithelial membrane protein 2(EMP2)		CNIH3	cornichon family AMPA receptor auxiliary protein 3(CNIH3)
FKRP	fukutin related protein(FKRP)		EMP2	epithelial membrane protein 2(EMP2)
GSR	glutathione-disulfide reductase(GSR)		FCN1	ficolin 1(FCN1)
GH1	growth hormone 1(GH1)		GSR	glutathione-disulfide reductase(GSR)
IL6	interleukin 6(IL6)		HSP90B1	heat shock protein 90 beta family member 1(HSP90B1)
IRX5	iroquois homeobox 5(IRX5)		IL6	interleukin 6(IL6)
KLK14	kallikrein related peptidase 14(KLK14)		LTB4R	leukotriene B4 receptor(LTB4R)
LTB4R	leukotriene B4 receptor(LTB4R)		MGAT4B	mannosyl (alpha-1,3-)-glycoprotein beta-1,4-N-acetylglucosaminyltransferase, isozyme B(MGAT4B)
PGD	phosphogluconate dehydrogenase(PGD)		METTL22	methyltransferase like 22(METTL22)
PRKCH	protein kinase C eta(PRKCH)		MRPL4	mitochondrial ribosomal protein L4(MRPL4)
PTPN3	protein tyrosine phosphatase, non-receptor type 3(PTPN3)		PGD	phosphogluconate dehydrogenase(PGD)
PCDH7	protocadherin 7(PCDH7)		PFN1	profilin 1(PFN1)
RHOG	ras homolog family member G(RHOG)		PRKCH	protein kinase C eta(PRKCH)
SELP	selectin P(SELP)		RAMP3	receptor activity modifying protein 3(RAMP3)
SHMT2	serine hydroxymethyltransferase 2(SHMT2)		SLC31A1	solute carrier family 31 member 1(SLC31A1)
SERPINF1	serpin family F member 1(SERPINF1)
SGK1	serum/glucocorticoid regulated kinase 1(SGK1)
SLC24A3	solute carrier family 24 member 3(SLC24A3)
TLE1	transducin like enhancer of split 1(TLE1)
VCAM1	vascular cell adhesion molecule 1(VCAM1)
VGLL3	vestigial like family member 3(VGLL3)

## Sheet: CCP42 IPF
GAD_DISEASE	Count	%	P-Value	Benjamini		Bronchiolitis, Viral|Respiratory Syncytial Virus Infections	GENE NAME		hypertension	GENE NAME		GAD_DISEASE_CLASS	Count	%	P-Value	Benjamini		CANCER	GENE NAME		GOTERM_BP_DIRECT	Count	%	P-Value	Benjamini		extracellular matrix organization	GENE NAME		cell adhesion	GENE NAME		inflammatory response	GENE NAME		positive regulation of cell migration	GENE NAME		angiogenesis	GENE NAME		immune response	GENE NAME		cellular response to tumor necrosis factor	GENE NAME		KEGG_PATHWAY	Count
Bronchiolitis, Viral|Respiratory Syncytial Virus Infections	22	6.2	4.67778	2.1e-05		CCL13	C-C motif chemokine ligand 13(CCL13)		ABCB1	ATP binding cassette subfamily B member 1(ABCB1)		UNKNOWN	67	19	5	1e-05		ABCB1	ATP binding cassette subfamily B member 1(ABCB1)		extracellular matrix organization	19	5.4	3.74473	0.00018		SPOCK2	SPARC/osteonectin, cwcv and kazal like domains proteoglycan 2(SPOCK2)		CXCL12	C-X-C motif chemokine ligand 12(CXCL12)		CCL13	C-C motif chemokine ligand 13(CCL13)		TNFAIP6	TNF alpha induced protein 6(TNFAIP6)		ACVRL1	activin A receptor like type 1(ACVRL1)		CCL13	C-C motif chemokine ligand 13(CCL13)		CCL13	C-C motif chemokine ligand 13(CCL13)		Complement and coagulation cascades	13
Asthma|Bronchiolitis, Viral|Respiratory Syncytial Virus Infections	21	5.9	4.52288	3e-05		CCL19	C-C motif chemokine ligand 19(CCL19)		CXCL12	C-X-C motif chemokine ligand 12(CXCL12)		PHARMACOGENOMIC	94	26.6	4.52288	3e-05		CCL13	C-C motif chemokine ligand 13(CCL13)		cellular response to transforming growth factor beta stimulus	10	2.8	3.3098	0.00049		COMP	cartilage oligomeric matrix protein(COMP)		CD36	CD36 molecule(CD36)		CCL19	C-C motif chemokine ligand 19(CCL19)		BMP2	bone morphogenetic protein 2(BMP2)		ANXA3	annexin A3(ANXA3)		CCL19	C-C motif chemokine ligand 19(CCL19)		CCL19	C-C motif chemokine ligand 19(CCL19)		Focal adhesion	15
respiratory syncytial virus bronchiolitis	21	5.9	4.52288	3e-05		CCL8	C-C motif chemokine ligand 8(CCL8)		CD36	CD36 molecule(CD36)		REPRODUCTION	45	12.7	4.46852	3.4e-05		CCL8	C-C motif chemokine ligand 8(CCL8)		cell adhesion	28	7.9	3.38722	0.00041		COL9A3	collagen type IX alpha 3 chain(COL9A3)		FAT1	FAT atypical cadherin 1(FAT1)		CCL8	C-C motif chemokine ligand 8(CCL8)		BMP4	bone morphogenetic protein 4(BMP4)		CALCRL	calcitonin receptor like receptor(CALCRL)		CCL8	C-C motif chemokine ligand 8(CCL8)		CCL8	C-C motif chemokine ligand 8(CCL8)		Malaria	7
Osteoarthritis	12	3.4	3.85387	0.00014		CXCL13	C-X-C motif chemokine ligand 13(CXCL13)		GATA3	GATA binding protein 3(GATA3)		VISION	34	9.6	3.88606	0.00013		CXCL12	C-X-C motif chemokine ligand 12(CXCL12)		inflammatory response	25	7.1	3.4437	0.00036		COL5A2	collagen type V alpha 2 chain(COL5A2)		PDZD2	PDZ domain containing 2(PDZD2)		CXCL12	C-X-C motif chemokine ligand 12(CXCL12)		CDH13	cadherin 13(CDH13)		CAV1	caveolin 1(CAV1)		CXCL12	C-X-C motif chemokine ligand 12(CXCL12)		GATA3	GATA binding protein 3(GATA3)		Protein digestion and absorption	9
Type 2 Diabetes| edema | rosiglitazone	80	22.7	2.5376	0.0029		CXCL14	C-X-C motif chemokine ligand 14(CXCL14)		SBF1	SET binding factor 1(SBF1)		METABOLIC	152	43.1	3.82391	0.00015		CXCL14	C-X-C motif chemokine ligand 14(CXCL14)		positive regulation of cell migration	16	4.5	2.72125	0.0019		COL7A1	collagen type VII alpha 1 chain(COL7A1)		TNFAIP6	TNF alpha induced protein 6(TNFAIP6)		CXCL13	C-X-C motif chemokine ligand 13(CXCL13)		CEMIP	cell migration inducing hyaluronan binding protein(CEMIP)		COL15A1	collagen type XV alpha 1 chain(COL15A1)		CXCL13	C-X-C motif chemokine ligand 13(CXCL13)		NKX3-1	NK3 homeobox 1(NKX3-1)		Cytokine-cytokine receptor interaction	15
atherosclerosis	22	6.2	1.72125	0.019		CXCL2	C-X-C motif chemokine ligand 2(CXCL2)		YEATS4	YEATS domain containing 4(YEATS4)		OTHER	57	16.1	2.95861	0.0011		CD180	CD180 molecule(CD180)		angiogenesis	17	4.8	2.40894	0.0039		FBN1	fibrillin 1(FBN1)		ANOS1	anosmin 1(ANOS1)		CXCL2	C-X-C motif chemokine ligand 2(CXCL2)		EDN1	endothelin 1(EDN1)		CYP1B1	cytochrome P450 family 1 subfamily B member 1(CYP1B1)		CXCL14	C-X-C motif chemokine ligand 14(CXCL14)		EDN1	endothelin 1(EDN1)		ECM-receptor interaction	8
kidney aging	11	3.1	1.63827	0.023		GATA3	GATA binding protein 3(GATA3)		ACVRL1	activin A receptor like type 1(ACVRL1)		IMMUNE	91	25.8	2.61979	0.0024		CD36	CD36 molecule(CD36)		positive regulation of angiogenesis	12	3.4	2.23657	0.0058		FBN2	fibrillin 2(FBN2)		CDH13	cadherin 13(CDH13)		CD180	CD180 molecule(CD180)		HGF	hepatocyte growth factor(HGF)		EPAS1	endothelial PAS domain protein 1(EPAS1)		CXCL2	C-X-C motif chemokine ligand 2(CXCL2)		HYAL1	hyaluronoglucosaminidase 1(HYAL1)		p53 signaling pathway	7
Bone Mineral Density	23	6.5	1.40894	0.039		PDLIM4	PDZ and LIM domain 4(PDLIM4)		ACE2	angiotensin I converting enzyme 2(ACE2)		CANCER	95	26.9	2.45593	0.0035		DIRAS3	DIRAS family GTPase 3(DIRAS3)		cellular response to BMP stimulus	7	2	2.19382	0.0064		FBLN5	fibulin 5(FBLN5)		CDH5	cadherin 5(CDH5)		SMAD1	SMAD family member 1(SMAD1)		IGF1	insulin like growth factor 1(IGF1)		ESM1	endothelial cell specific molecule 1(ESM1)		CD36	CD36 molecule(CD36)		HYAL2	hyaluronoglucosaminidase 2(HYAL2)		Staphylococcus aureus infection	6
Amyotrophic Lateral Sclerosis|Anoxia|	6	1.7	1.36653	0.043		CSF3R	colony stimulating factor 3 receptor(CSF3R)		AGTR2	angiotensin II receptor type 2(AGTR2)		RENAL	49	13.9	2.40894	0.0039		GATA3	GATA binding protein 3(GATA3)		immune response	23	6.5	2.01323	0.0097		ITGA7	integrin subunit alpha 7(ITGA7)		COMP	cartilage oligomeric matrix protein(COMP)		TNFAIP6	TNF alpha induced protein 6(TNFAIP6)		MYLK	myosin light chain kinase(MYLK)		GATA6	GATA binding protein 6(GATA6)		SMAD6	SMAD family member 6(SMAD6)		POSTN	periostin(POSTN)		Pertussis	7
Asthma|Bronchial Hyperreactivity|Hypersensitivity, Immediate	10	2.8	1.3279	0.047		CSF3	colony stimulating factor 3(CSF3)		CDH13	cadherin 13(CDH13)		INFECTION	68	19.3	2.40894	0.0039		GATA6	GATA binding protein 6(GATA6)		cellular response to tumor necrosis factor	11	3.1	1.82391	0.015		ITGAL	integrin subunit alpha L(ITGAL)		COL7A1	collagen type VII alpha 1 chain(COL7A1)		AGER	advanced glycosylation end-product specific receptor(AGER)		PLAU	plasminogen activator, urokinase(PLAU)		HEY1	hes related family bHLH transcription factor with YRPW motif 1(HEY1)		CSF3	colony stimulating factor 3(CSF3)		SFRP1	secreted frizzled related protein 1(SFRP1)		Hematopoietic cell lineage	7
hypertension	32	9.1	1.3279	0.047		EDN1	endothelin 1(EDN1)		CALCRL	calcitonin receptor like receptor(CALCRL)		CARDIOVASCULAR	120	34	2.39794	0.004		H2AFY2	H2A histone family member Y2(H2AFY2)		caveola assembly	4	1.1	1.82391	0.015		ITGB6	integrin subunit beta 6(ITGB6)		COL15A1	collagen type XV alpha 1 chain(COL15A1)		AGTR2	angiotensin II receptor type 2(AGTR2)		PDGFD	platelet derived growth factor D(PDGFD)		HGF	hepatocyte growth factor(HGF)		CR2	complement C3d receptor 2(CR2)		TDGF1	teratocarcinoma-derived growth factor 1(TDGF1)		PI3K-Akt signaling pathway	16
Chorioamnionitis|Fetal Membranes, Premature Rupture|Infection of amniotic sac and membranes|Obstetric Labor, Premature|Pre-Eclampsia|Premature Birth	14	4	1.3279	0.047		GZMA	granzyme A(GZMA)		CR2	complement C3d receptor 2(CR2)		HEMATOLOGICAL	50	14.2	2.0655	0.0086		NKX3-1	NK3 homeobox 1(NKX3-1)		response to hypoxia	13	3.7	1.49485	0.032		LAMA3	laminin subunit alpha 3(LAMA3)		CSF3R	colony stimulating factor 3 receptor(CSF3R)		BMP2	bone morphogenetic protein 2(BMP2)		SEMA3E	semaphorin 3E(SEMA3E)		HYAL1	hyaluronoglucosaminidase 1(HYAL1)		C7	complement C7(C7)
Chorioamnionitis|Fetal Membranes, Premature Rupture|Infection of amniotic sac and membranes	14	4	1.3098	0.049		HAVCR1	hepatitis A virus cellular receptor 1(HAVCR1)		CFH	complement factor H(CFH)		AGING	34	9.6	2	0.01		SH3GL2	SH3 domain containing GRB2 like 2, endophilin A1(SH3GL2)		positive regulation of osteoblast differentiation	8	2.3	1.52288	0.03		LAMC3	laminin subunit gamma 3(LAMC3)		CYP1B1	cytochrome P450 family 1 subfamily B member 1(CYP1B1)		C4A	complement C4A (Rodgers blood group)(C4A)		SEMA3G	semaphorin 3G(SEMA3G)		IL1A	interleukin 1 alpha(IL1A)		GZMA	granzyme A(GZMA)
						IRF1	interferon regulatory factor 1(IRF1)		CYP1B1	cytochrome P450 family 1 subfamily B member 1(CYP1B1)		NEUROLOGICAL	81	22.9	1.61979	0.024		SMAD1	SMAD family member 1(SMAD1)		positive regulation of endothelial cell migration	7	2	1.36653	0.043		MATN3	matrilin 3(MATN3)		EFNB1	ephrin B1(EFNB1)		CDO1	cysteine dioxygenase type 1(CDO1)		SNAI2	snail family transcriptional repressor 2(SNAI2)		RAMP2	receptor activity modifying protein 2(RAMP2)		GZMH	granzyme H(GZMH)
						IL1A	interleukin 1 alpha(IL1A)		EDN1	endothelin 1(EDN1)		NORMALVARIATION	20	5.7	1.55284	0.028		SPOCK2	SPARC/osteonectin, cwcv and kazal like domains proteoglycan 2(SPOCK2)		cellular response to fibroblast growth factor stimulus	6	1.7	1.38722	0.041		OLFML2A	olfactomedin like 2A(OLFML2A)		EMP2	epithelial membrane protein 2(EMP2)		GGT5	gamma-glutamyltransferase 5(GGT5)		S1PR1	sphingosine-1-phosphate receptor 1(S1PR1)		IL1A	interleukin 1 alpha(IL1A)		IGLC1	immunoglobulin lambda constant 1(IGLC1)
						IL1RN	interleukin 1 receptor antagonist(IL1RN)		FABP3	fatty acid binding protein 3(FABP3)								TNFAIP6	TNF alpha induced protein 6(TNFAIP6)		regulation of complement activation	6	1.7	1.38722	0.041		POSTN	periostin(POSTN)		ITGA7	integrin subunit alpha 7(ITGA7)		HYAL1	hyaluronoglucosaminidase 1(HYAL1)		TDGF1	teratocarcinoma-derived growth factor 1(TDGF1)		RAMP2	receptor activity modifying protein 2(RAMP2)		IL1A	interleukin 1 alpha(IL1A)
						IL13RA2	interleukin 13 receptor subunit alpha 2(IL13RA2)		FHL2	four and a half LIM domains 2(FHL2)								TNFRSF17	TNF receptor superfamily member 17(TNFRSF17)		cell chemotaxis	8	2.3	1.39794	0.04		SPP1	secreted phosphoprotein 1(SPP1)		ITGAL	integrin subunit alpha L(ITGAL)		ITGAL	integrin subunit alpha L(ITGAL)					ROBO4	roundabout guidance receptor 4(ROBO4)		IL1RN	interleukin 1 receptor antagonist(IL1RN)
						IL2RA	interleukin 2 receptor subunit alpha(IL2RA)		HGF	hepatocyte growth factor(HGF)								UGT1A9	UDP glucuronosyltransferase family 1 member A9(UGT1A9)		negative regulation of cell proliferation	20	5.7	1.3098	0.049		SERPINB5	serpin family B member 5(SERPINB5)		ITGB6	integrin subunit beta 6(ITGB6)		ITGB6	integrin subunit beta 6(ITGB6)					S1PR1	sphingosine-1-phosphate receptor 1(S1PR1)		IL1RL1	interleukin 1 receptor like 1(IL1RL1)
						LTF	lactotransferrin(LTF)		IGF1	insulin like growth factor 1(IGF1)								ASCC3	activating signal cointegrator 1 complex subunit 3(ASCC3)								SERPINE1	serpin family E member 1(SERPINE1)		LAMA3	laminin subunit alpha 3(LAMA3)		IL1A	interleukin 1 alpha(IL1A)					SERPINE1	serpin family E member 1(SERPINE1)		IL2RA	interleukin 2 receptor subunit alpha(IL2RA)
						MUC5B	mucin 5B, oligomeric mucus/gel-forming(MUC5B)		IL1A	interleukin 1 alpha(IL1A)								AGER	advanced glycosylation end-product specific receptor(AGER)											LAMC3	laminin subunit gamma 3(LAMC3)		IL2RA	interleukin 2 receptor subunit alpha(IL2RA)					TEK	TEK receptor tyrosine kinase(TEK)		VPREB3	pre-B lymphocyte 3(VPREB3)
						PPBP	pro-platelet basic protein(PPBP)		IL1RN	interleukin 1 receptor antagonist(IL1RN)								ALDH3A1	aldehyde dehydrogenase 3 family member A1(ALDH3A1)											NEDD9	neural precursor cell expressed, developmentally down-regulated 9(NEDD9)		PLA2G4C	phospholipase A2 group IVC(PLA2G4C)					TIE1	tyrosine kinase with immunoglobulin like and EGF like domains 1(TIE1)		PPBP	pro-platelet basic protein(PPBP)
						VIP	vasoactive intestinal peptide(VIP)		KL	klotho(KL)								AGTR2	angiotensin II receptor type 2(AGTR2)											NINJ2	ninjurin 2(NINJ2)		PPBP	pro-platelet basic protein(PPBP)					TMEM100	transmembrane protein 100(TMEM100)		SUSD2	sushi domain containing 2(SUSD2)
									LAMA3	laminin subunit alpha 3(LAMA3)								BMP2	bone morphogenetic protein 2(BMP2)											POSTN	periostin(POSTN)		SPP1	secreted phosphoprotein 1(SPP1)					TWIST1	twist family bHLH transcription factor 1(TWIST1)		VIPR1	vasoactive intestinal peptide receptor 1(VIPR1)
									LDLR	low density lipoprotein receptor(LDLR)								BMP4	bone morphogenetic protein 4(BMP4)											SPP1	secreted phosphoprotein 1(SPP1)		SELE	selectin E(SELE)					VEGFC	vascular endothelial growth factor C(VEGFC)
									MYLK	myosin light chain kinase(MYLK)								CPB2	carboxypeptidase B2(CPB2)											SELE	selectin E(SELE)		TICAM1	toll like receptor adaptor molecule 1(TICAM1)					WNT7A	Wnt family member 7A(WNT7A)
									PIK3C2B	phosphatidylinositol-4-phosphate 3-kinase catalytic subunit type 2 beta(PIK3C2B)								CASP3	caspase 3(CASP3)											S1PR1	sphingosine-1-phosphate receptor 1(S1PR1)
									SPP1	secreted phosphoprotein 1(SPP1)								CAV1	caveolin 1(CAV1)											SPON1	spondin 1(SPON1)
									SELE	selectin E(SELE)								CAV2	caveolin 2(CAV2)											TPBG	trophoblast glycoprotein(TPBG)
									SERPINE1	serpin family E member 1(SERPINE1)								CSF3R	colony stimulating factor 3 receptor(CSF3R)
									SLIT2	slit guidance ligand 2(SLIT2)								CSF3	colony stimulating factor 3(CSF3)
									SLC19A2	solute carrier family 19 member 2(SLC19A2)								C1QB	complement C1q B chain(C1QB)
									SLC39A8	solute carrier family 39 member 8(SLC39A8)								CR2	complement C3d receptor 2(CR2)
																		C4A	complement C4A (Rodgers blood group)(C4A)
																		C7	complement C7(C7)
																		C4BPB	complement component 4 binding protein beta(C4BPB)
																		CFB	complement factor B(CFB)
																		CFH	complement factor H(CFH)
																		CCNA2	cyclin A2(CCNA2)
																		CCNB1	cyclin B1(CCNB1)
																		CYP1B1	cytochrome P450 family 1 subfamily B member 1(CYP1B1)
																		CYP24A1	cytochrome P450 family 24 subfamily A member 1(CYP24A1)
																		COX4I2	cytochrome c oxidase subunit 4I2(COX4I2)
																		DOCK4	dedicator of cytokinesis 4(DOCK4)
																		DKK2	dickkopf WNT signaling pathway inhibitor 2(DKK2)
																		EPAS1	endothelial PAS domain protein 1(EPAS1)
																		EDN1	endothelin 1(EDN1)
																		EZH1	enhancer of zeste 1 polycomb repressive complex 2 subunit(EZH1)
																		EMP2	epithelial membrane protein 2(EMP2)
																		FBN1	fibrillin 1(FBN1)
																		FMO1	flavin containing monooxygenase 1(FMO1)
																		HGF	hepatocyte growth factor(HGF)
																		HOXD4	homeobox D4(HOXD4)
																		IGF1	insulin like growth factor 1(IGF1)
																		ITGA7	integrin subunit alpha 7(ITGA7)
																		IRF1	interferon regulatory factor 1(IRF1)
																		IL1A	interleukin 1 alpha(IL1A)
																		IL1RN	interleukin 1 receptor antagonist(IL1RN)
																		IL1RL1	interleukin 1 receptor like 1(IL1RL1)
																		IL2RA	interleukin 2 receptor subunit alpha(IL2RA)
																		KL	klotho(KL)
																		LDLR	low density lipoprotein receptor(LDLR)
																		MMP7	matrix metallopeptidase 7(MMP7)
																		MME	membrane metalloendopeptidase(MME)
																		MCM4	minichromosome maintenance complex component 4(MCM4)
																		MUC5B	mucin 5B, oligomeric mucus/gel-forming(MUC5B)
																		NFYC	nuclear transcription factor Y subunit gamma(NFYC)
																		OVOL1	ovo like transcriptional repressor 1(OVOL1)
																		PADI4	peptidyl arginine deiminase 4(PADI4)
																		POSTN	periostin(POSTN)
																		PIK3C2B	phosphatidylinositol-4-phosphate 3-kinase catalytic subunit type 2 beta(PIK3C2B)
																		PLA2G2A	phospholipase A2 group IIA(PLA2G2A)
																		PLAU	plasminogen activator, urokinase(PLAU)
																		PLK3	polo like kinase 3(PLK3)
																		PSCA	prostate stem cell antigen(PSCA)
																		PTPN21	protein tyrosine phosphatase, non-receptor type 21(PTPN21)
																		PTPN5	protein tyrosine phosphatase, non-receptor type 5(PTPN5)
																		PTPRM	protein tyrosine phosphatase, receptor type M(PTPRM)
																		RGS16	regulator of G-protein signaling 16(RGS16)
																		ROBO4	roundabout guidance receptor 4(ROBO4)
																		SGCG	sarcoglycan gamma(SGCG)
																		SPP1	secreted phosphoprotein 1(SPP1)
																		SCG5	secretogranin V(SCG5)
																		SELE	selectin E(SELE)
																		SERPINB2	serpin family B member 2(SERPINB2)
																		SERPINE1	serpin family E member 1(SERPINE1)
																		SLIT2	slit guidance ligand 2(SLIT2)
																		SLC2A11	solute carrier family 2 member 11(SLC2A11)
																		SLC39A8	solute carrier family 39 member 8(SLC39A8)
																		SYNDIG1	synapse differentiation inducing 1(SYNDIG1)
																		TICAM1	toll like receptor adaptor molecule 1(TICAM1)
																		TRAM1	translocation associated membrane protein 1(TRAM1)
																		TP63	tumor protein p63(TP63)
																		TWIST1	twist family bHLH transcription factor 1(TWIST1)
																		VEGFC	vascular endothelial growth factor C(VEGFC)
																		VGLL3	vestigial like family member 3(VGLL3)
[truncated: 19 more columns]

## Sheet: CCP49 PAH
GAD_DISEASE	Count	%	P-Value	Benjamini		bronchodilator response	GENE NAME		Tobacco Use Disorder	GENE NAME		GAD_DISEASE_CLASS	Count	%	P-Value	Benjamini		KEGG_PATHWAY	Count	%	P-Value	Benjamini		Regulation of actin cytoskeleton	GENE NAME		Phosphatidylinositol signaling system	GENE NAME		Inositol phosphate metabolism	GENE NAME		Focal adhesion	GENE NAME		TNF signaling pathway	GENE NAME
bronchodilator response	34	1	0.00062	0.94		ADCY7	adenylate cyclase 7(ADCY7)		ABCA4	ATP binding cassette subfamily A member 4(ABCA4)		CHEMDEPENDENCY	679	20.7	0.0012	0.023		Regulation of actin cytoskeleton	57	1.7	1.69897	0.02		ABI2	abl interactor 2(ABI2)		CALML5	calmodulin like 5(CALML5)		ALDH6A1	aldehyde dehydrogenase 6 family member A1(ALDH6A1)		ARHGAP5	Rho GTPase activating protein 5(ARHGAP5)		BIRC2	baculoviral IAP repeat containing 2(BIRC2)
Tobacco Use Disorder	573	17.5	0.0011	0.93		ADCY9	adenylate cyclase 9(ADCY9)		ACAN	aggrecan(ACAN)		PHARMACOGENOMIC	515	15.7	0.0017	0.016		Phosphatidylinositol signaling system	32	1	1.79588	0.016		APC2	APC2, WNT signaling pathway regulator(APC2)		DGKG	diacylglycerol kinase gamma(DGKG)		IMPA2	inositol monophosphatase 2(IMPA2)		BIRC2	baculoviral IAP repeat containing 2(BIRC2)		CASP8	caspase 8(CASP8)
						ADRB2	adrenoceptor beta 2(ADRB2)		ACPP	acid phosphatase, prostate(ACPP)		CARDIOVASCULAR	769	23.4	0.019	0.11		Inositol phosphate metabolism	25	0.8	1.69897	0.02		ARHGEF12	Rho guanine nucleotide exchange factor 12(ARHGEF12)		DGKI	diacylglycerol kinase iota(DGKI)		INPP4A	inositol polyphosphate-4-phosphatase type I A(INPP4A)		BRAF	B-Raf proto-oncogene, serine/threonine kinase(BRAF)		CCL2	C-C motif chemokine ligand 2(CCL2)
						ARG1	arginase 1(ARG1)		ACSS3	acyl-CoA synthetase short-chain family member 3(ACSS3)		NEUROLOGICAL	530	16.1	0.021	0.094		Focal adhesion	54	1.6	1.67778	0.021		ARHGEF4	Rho guanine nucleotide exchange factor 4(ARHGEF4)		DGKQ	diacylglycerol kinase theta(DGKQ)		INPP4B	inositol polyphosphate-4-phosphatase type II B(INPP4B)		CAV1	caveolin 1(CAV1)		CCL20	C-C motif chemokine ligand 20(CCL20)
						ARRB2	arrestin beta 2(ARRB2)		ADAMTS6	ADAM metallopeptidase with thrombospondin type 1 motif 6(ADAMTS6)		AGING	181	5.5	0.051	0.18		TNF signaling pathway	32	1	1.4437	0.036		ARHGEF7	Rho guanine nucleotide exchange factor 7(ARHGEF7)		IMPA2	inositol monophosphatase 2(IMPA2)		INPP5B	inositol polyphosphate-5-phosphatase B(INPP5B)		CAV3	caveolin 3(CAV3)		CHUK	conserved helix-loop-helix ubiquitous kinase(CHUK)
						ATP2A2	ATPase sarcoplasmic/endoplasmic reticulum Ca2+ transporting 2(ATP2A2)		ADARB1	adenosine deaminase, RNA specific B1(ADARB1)														BRAF	B-Raf proto-oncogene, serine/threonine kinase(BRAF)		INPP4A	inositol polyphosphate-4-phosphatase type I A(INPP4A)		INPP5J	inositol polyphosphate-5-phosphatase J(INPP5J)		COL2A1	collagen type II alpha 1 chain(COL2A1)		CREB1	cAMP responsive element binding protein 1(CREB1)
						CCL11	C-C motif chemokine ligand 11(CCL11)		ADCY10	adenylate cyclase 10, soluble(ADCY10)														CHRM1	cholinergic receptor muscarinic 1(CHRM1)		INPP4B	inositol polyphosphate-4-phosphatase type II B(INPP4B)		INPP5K	inositol polyphosphate-5-phosphatase K(INPP5K)		COL3A1	collagen type III alpha 1 chain(COL3A1)		CXCL1	C-X-C motif chemokine ligand 1(CXCL1)
						CHRM3	cholinergic receptor muscarinic 3(CHRM3)		ADIPOR2	adiponectin receptor 2(ADIPOR2)														CHRM3	cholinergic receptor muscarinic 3(CHRM3)		INPP5B	inositol polyphosphate-5-phosphatase B(INPP5B)		IPMK	inositol polyphosphate multikinase(IPMK)		COL4A2	collagen type IV alpha 2 chain(COL4A2)		CXCL2	C-X-C motif chemokine ligand 2(CXCL2)
						COL2A1	collagen type II alpha 1 chain(COL2A1)		ADK	adenosine kinase(ADK)														CYFIP2	cytoplasmic FMR1 interacting protein 2(CYFIP2)		INPP5J	inositol polyphosphate-5-phosphatase J(INPP5J)		ITPKA	inositol-trisphosphate 3-kinase A(ITPKA)		COL6A5	collagen type VI alpha 5 chain(COL6A5)		EDN1	endothelin 1(EDN1)
						CREB1	cAMP responsive element binding protein 1(CREB1)		ADPGK	ADP dependent glucokinase(ADPGK)														DIAPH3	diaphanous related formin 3(DIAPH3)		INPP5K	inositol polyphosphate-5-phosphatase K(INPP5K)		ITPKC	inositol-trisphosphate 3-kinase C(ITPKC)		COMP	cartilage oligomeric matrix protein(COMP)		ICAM1	intercellular adhesion molecule 1(ICAM1)
						CTSS	cathepsin S(CTSS)		AFF1	AF4/FMR2 family member 1(AFF1)														DOCK1	dedicator of cytokinesis 1(DOCK1)		IP6K3	inositol hexakisphosphate kinase 3(IP6K3)		PIK3C2A	phosphatidylinositol-4-phosphate 3-kinase catalytic subunit type 2 alpha(PIK3C2A)		DOCK1	dedicator of cytokinesis 1(DOCK1)		IL15	interleukin 15(IL15)
						CX3CR1	C-X3-C motif chemokine receptor 1(CX3CR1)		AGBL1	ATP/GTP binding protein like 1(AGBL1)														FGF1	fibroblast growth factor 1(FGF1)		IPMK	inositol polyphosphate multikinase(IPMK)		PIK3C2G	phosphatidylinositol-4-phosphate 3-kinase catalytic subunit type 2 gamma(PIK3C2G)		FLT1	fms related tyrosine kinase 1(FLT1)		IL6	interleukin 6(IL6)
						ENDOU	endonuclease, poly(U) specific(ENDOU)		AIM1	absent in melanoma 1(AIM1)														FGF23	fibroblast growth factor 23(FGF23)		ITPKA	inositol-trisphosphate 3-kinase A(ITPKA)		PIK3CA	phosphatidylinositol-4,5-bisphosphate 3-kinase catalytic subunit alpha(PIK3CA)		FN1	fibronectin 1(FN1)		ITCH	itchy E3 ubiquitin protein ligase(ITCH)
						FBN2	fibrillin 2(FBN2)		AK5	adenylate kinase 5(AK5)														FGF3	fibroblast growth factor 3(FGF3)		ITPKC	inositol-trisphosphate 3-kinase C(ITPKC)		PIK3CD	phosphatidylinositol-4,5-bisphosphate 3-kinase catalytic subunit delta(PIK3CD)		GRB2	growth factor receptor bound protein 2(GRB2)		JUNB	JunB proto-oncogene, AP-1 transcription factor subunit(JUNB)
						GAL	galanin and GMAP prepropeptide(GAL)		ALDH3A2	aldehyde dehydrogenase 3 family member A2(ALDH3A2)														FGFR2	fibroblast growth factor receptor 2(FGFR2)		ITPR1	inositol 1,4,5-trisphosphate receptor type 1(ITPR1)		PIK3CG	phosphatidylinositol-4,5-bisphosphate 3-kinase catalytic subunit gamma(PIK3CG)		ITGA10	integrin subunit alpha 10(ITGA10)		LIF	leukemia inhibitory factor(LIF)
						GRK4	G protein-coupled receptor kinase 4(GRK4)		ALDH6A1	aldehyde dehydrogenase 6 family member A1(ALDH6A1)														FGFR4	fibroblast growth factor receptor 4(FGFR4)		ITPR3	inositol 1,4,5-trisphosphate receptor type 3(ITPR3)		PIP5K1A	phosphatidylinositol-4-phosphate 5-kinase type 1 alpha(PIP5K1A)		ITGA11	integrin subunit alpha 11(ITGA11)		MAPK1	mitogen-activated protein kinase 1(MAPK1)
						HDAC1	histone deacetylase 1(HDAC1)		ALMS1	ALMS1, centrosome and basal body associated protein(ALMS1)														FN1	fibronectin 1(FN1)		PIK3C2A	phosphatidylinositol-4-phosphate 3-kinase catalytic subunit type 2 alpha(PIK3C2A)		PLCB1	phospholipase C beta 1(PLCB1)		ITGA3	integrin subunit alpha 3(ITGA3)		MAPK10	mitogen-activated protein kinase 10(MAPK10)
						HDAC2	histone deacetylase 2(HDAC2)		ALS2	ALS2, alsin Rho guanine nucleotide exchange factor(ALS2)														GNA12	G protein subunit alpha 12(GNA12)		PIK3C2G	phosphatidylinositol-4-phosphate 3-kinase catalytic subunit type 2 gamma(PIK3C2G)		PLCB3	phospholipase C beta 3(PLCB3)		ITGA5	integrin subunit alpha 5(ITGA5)		MAPK3	mitogen-activated protein kinase 3(MAPK3)
						HSP90AA1	heat shock protein 90 alpha family class A member 1(HSP90AA1)		AMDHD1	amidohydrolase domain containing 1(AMDHD1)														INS	insulin(INS)		PIK3CA	phosphatidylinositol-4,5-bisphosphate 3-kinase catalytic subunit alpha(PIK3CA)		PLCB4	phospholipase C beta 4(PLCB4)		ITGA6	integrin subunit alpha 6(ITGA6)		MMP14	matrix metallopeptidase 14(MMP14)
						IRAK3	interleukin 1 receptor associated kinase 3(IRAK3)		AMPH	amphiphysin(AMPH)														IQGAP1	IQ motif containing GTPase activating protein 1(IQGAP1)		PIK3CD	phosphatidylinositol-4,5-bisphosphate 3-kinase catalytic subunit delta(PIK3CD)		PLCD1	phospholipase C delta 1(PLCD1)		ITGB5	integrin subunit beta 5(ITGB5)		MMP3	matrix metallopeptidase 3(MMP3)
						ITPR1	inositol 1,4,5-trisphosphate receptor type 1(ITPR1)		ANKH	ANKH inorganic pyrophosphate transport regulator(ANKH)														IQGAP3	IQ motif containing GTPase activating protein 3(IQGAP3)		PIK3CG	phosphatidylinositol-4,5-bisphosphate 3-kinase catalytic subunit gamma(PIK3CG)		PLCE1	phospholipase C epsilon 1(PLCE1)		ITGB7	integrin subunit beta 7(ITGB7)		MMP9	matrix metallopeptidase 9(MMP9)
						ITPR3	inositol 1,4,5-trisphosphate receptor type 3(ITPR3)		ANKMY1	ankyrin repeat and MYND domain containing 1(ANKMY1)														ITGA10	integrin subunit alpha 10(ITGA10)		PIP5K1A	phosphatidylinositol-4-phosphate 5-kinase type 1 alpha(PIP5K1A)		PLCG1	phospholipase C gamma 1(PLCG1)		LAMA3	laminin subunit alpha 3(LAMA3)		PIK3CA	phosphatidylinositol-4,5-bisphosphate 3-kinase catalytic subunit alpha(PIK3CA)
						MAPK1	mitogen-activated protein kinase 1(MAPK1)		ANO9	anoctamin 9(ANO9)														ITGA11	integrin subunit alpha 11(ITGA11)		PLCB1	phospholipase C beta 1(PLCB1)		PLCG2	phospholipase C gamma 2(PLCG2)		LAMB4	laminin subunit beta 4(LAMB4)		PIK3CD	phosphatidylinositol-4,5-bisphosphate 3-kinase catalytic subunit delta(PIK3CD)
						MAPK3	mitogen-activated protein kinase 3(MAPK3)		AOX1	aldehyde oxidase 1(AOX1)														ITGA3	integrin subunit alpha 3(ITGA3)		PLCB3	phospholipase C beta 3(PLCB3)		PTEN	phosphatase and tensin homolog(PTEN)		LAMC2	laminin subunit gamma 2(LAMC2)		PIK3CG	phosphatidylinositol-4,5-bisphosphate 3-kinase catalytic subunit gamma(PIK3CG)
						MDM2	MDM2 proto-oncogene(MDM2)		AP3D1	adaptor related protein complex 3 delta 1 subunit(AP3D1)														ITGA5	integrin subunit alpha 5(ITGA5)		PLCB4	phospholipase C beta 4(PLCB4)		SYNJ1	synaptojanin 1(SYNJ1)		MAPK1	mitogen-activated protein kinase 1(MAPK1)		RIPK3	receptor interacting serine/threonine kinase 3(RIPK3)
						MFNG	MFNG O-fucosylpeptide 3-beta-N-acetylglucosaminyltransferase(MFNG)		APP	amyloid beta precursor protein(APP)														ITGA6	integrin subunit alpha 6(ITGA6)		PLCD1	phospholipase C delta 1(PLCD1)					MAPK10	mitogen-activated protein kinase 10(MAPK10)		RPS6KA4	ribosomal protein S6 kinase A4(RPS6KA4)
						PLCB1	phospholipase C beta 1(PLCB1)		AQP9	aquaporin 9(AQP9)														ITGAL	integrin subunit alpha L(ITGAL)		PLCE1	phospholipase C epsilon 1(PLCE1)					MAPK3	mitogen-activated protein kinase 3(MAPK3)		RPS6KA5	ribosomal protein S6 kinase A5(RPS6KA5)
						PLCB3	phospholipase C beta 3(PLCB3)		ARHGAP17	Rho GTPase activating protein 17(ARHGAP17)														ITGAX	integrin subunit alpha X(ITGAX)		PLCG1	phospholipase C gamma 1(PLCG1)					MET	MET proto-oncogene, receptor tyrosine kinase(MET)		SELE	selectin E(SELE)
						PLCB4	phospholipase C beta 4(PLCB4)		ARHGAP20	Rho GTPase activating protein 20(ARHGAP20)														ITGB2	integrin subunit beta 2(ITGB2)		PLCG2	phospholipase C gamma 2(PLCG2)					MYL12B	myosin light chain 12B(MYL12B)		TAB1	TGF-beta activated kinase 1 (MAP3K7) binding protein 1(TAB1)
						POMC	proopiomelanocortin(POMC)		ARHGAP22	Rho GTPase activating protein 22(ARHGAP22)														ITGB5	integrin subunit beta 5(ITGB5)		PPIP5K1	diphosphoinositol pentakisphosphate kinase 1(PPIP5K1)					MYL5	myosin light chain 5(MYL5)		TNFAIP3	TNF alpha induced protein 3(TNFAIP3)
						RGS12	regulator of G-protein signaling 12(RGS12)		ARHGAP26	Rho GTPase activating protein 26(ARHGAP26)														ITGB7	integrin subunit beta 7(ITGB7)		PTEN	phosphatase and tensin homolog(PTEN)					MYLPF	myosin light chain, phosphorylatable, fast skeletal muscle(MYLPF)		TNFRSF1A	TNF receptor superfamily member 1A(TNFRSF1A)
						SMARCB1	SWI/SNF related, matrix associated, actin dependent regulator of chromatin, subfamily b, member 1(SMARCB1)		ARHGEF12	Rho guanine nucleotide exchange factor 12(ARHGEF12)														MAPK1	mitogen-activated protein kinase 1(MAPK1)		SYNJ1	synaptojanin 1(SYNJ1)					PAK1	p21 (RAC1) activated kinase 1(PAK1)		VCAM1	vascular cell adhesion molecule 1(VCAM1)
						TGFB1	transforming growth factor beta 1(TGFB1)		ARID1B	AT-rich interaction domain 1B(ARID1B)														MAPK3	mitogen-activated protein kinase 3(MAPK3)								PARVA	parvin alpha(PARVA)
						VDR	vitamin D (1,25- dihydroxyvitamin D3) receptor(VDR)		ARID4B	AT-rich interaction domain 4B(ARID4B)														MYL12B	myosin light chain 12B(MYL12B)								PARVB	parvin beta(PARVB)
									ARRB2	arrestin beta 2(ARRB2)														MYL5	myosin light chain 5(MYL5)								PDGFA	platelet derived growth factor subunit A(PDGFA)
									ARSB	arylsulfatase B(ARSB)														MYLPF	myosin light chain, phosphorylatable, fast skeletal muscle(MYLPF)								PDGFD	platelet derived growth factor D(PDGFD)
									ASB16	ankyrin repeat and SOCS box containing 16(ASB16)														NRAS	neuroblastoma RAS viral oncogene homolog(NRAS)								PIK3CA	phosphatidylinositol-4,5-bisphosphate 3-kinase catalytic subunit alpha(PIK3CA)
									ATAD1	ATPase family, AAA domain containing 1(ATAD1)														PAK1	p21 (RAC1) activated kinase 1(PAK1)								PIK3CD	phosphatidylinositol-4,5-bisphosphate 3-kinase catalytic subunit delta(PIK3CD)
									ATF5	activating transcription factor 5(ATF5)														PDGFA	platelet derived growth factor subunit A(PDGFA)								PIK3CG	phosphatidylinositol-4,5-bisphosphate 3-kinase catalytic subunit gamma(PIK3CG)
									ATG7	autophagy related 7(ATG7)														PDGFD	platelet derived growth factor D(PDGFD)								PPP1CA	protein phosphatase 1 catalytic subunit alpha(PPP1CA)
									ATP2C2	ATPase secretory pathway Ca2+ transporting 2(ATP2C2)														PFN1	profilin 1(PFN1)								PPP1CB	protein phosphatase 1 catalytic subunit beta(PPP1CB)
									ATP6V0A4	ATPase H+ transporting V0 subunit a4(ATP6V0A4)														PFN2	profilin 2(PFN2)								PPP1R12A	protein phosphatase 1 regulatory subunit 12A(PPP1R12A)
									ATP8A2	ATPase phospholipid transporting 8A2(ATP8A2)														PIK3CA	phosphatidylinositol-4,5-bisphosphate 3-kinase catalytic subunit alpha(PIK3CA)								PTEN	phosphatase and tensin homolog(PTEN)
									AUTS2	autism susceptibility candidate 2(AUTS2)														PIK3CD	phosphatidylinositol-4,5-bisphosphate 3-kinase catalytic subunit delta(PIK3CD)								RAP1B	RAP1B, member of RAS oncogene family(RAP1B)
									B4GALNT3	beta-1,4-N-acetyl-galactosaminyltransferase 3(B4GALNT3)														PIK3CG	phosphatidylinositol-4,5-bisphosphate 3-kinase catalytic subunit gamma(PIK3CG)								RHOA	ras homolog family member A(RHOA)
									BCHE	butyrylcholinesterase(BCHE)														PIP5K1A	phosphatidylinositol-4-phosphate 5-kinase type 1 alpha(PIP5K1A)								ROCK2	Rho associated coiled-coil containing protein kinase 2(ROCK2)
									BCL11A	B-cell CLL/lymphoma 11A(BCL11A)														PPP1CA	protein phosphatase 1 catalytic subunit alpha(PPP1CA)								SOS1	SOS Ras/Rac guanine nucleotide exchange factor 1(SOS1)
									BLNK	B-cell linker(BLNK)														PPP1CB	protein phosphatase 1 catalytic subunit beta(PPP1CB)								THBS4	thrombospondin 4(THBS4)
									BRAF	B-Raf proto-oncogene, serine/threonine kinase(BRAF)														PPP1R12A	protein phosphatase 1 regulatory subunit 12A(PPP1R12A)								TLN2	talin 2(TLN2)
									BRCA1	BRCA1, DNA repair associated(BRCA1)														RHOA	ras homolog family member A(RHOA)								TNR	tenascin R(TNR)
									BRE	brain and reproductive organ-expressed (TNFRSF1A modulator)(BRE)														ROCK2	Rho associated coiled-coil containing protein kinase 2(ROCK2)								VASP	vasodilator-stimulated phosphoprotein(VASP)
									BRINP3	BMP/retinoic acid inducible neural specific 3(BRINP3)														RRAS2	related RAS viral (r-ras) oncogene homolog 2(RRAS2)								VAV1	vav guanine nucleotide exchange factor 1(VAV1)
									BRWD1	bromodomain and WD repeat domain containing 1(BRWD1)														SOS1	SOS Ras/Rac guanine nucleotide exchange factor 1(SOS1)								VCL	vinculin(VCL)
									BTRC	beta-transducin repeat containing E3 ubiquitin protein ligase(BTRC)														VAV1	vav guanine nucleotide exchange factor 1(VAV1)								VWF	von Willebrand factor(VWF)
									BZW2	basic leucine zipper and W2 domains 2(BZW2)														VCL	vinculin(VCL)
									CACNA2D1	calcium voltage-gated channel auxiliary subunit alpha2delta 1(CACNA2D1)														WASF1	WAS protein family member 1(WASF1)
									CALCRL	calcitonin receptor like receptor(CALCRL)														WASF2	WAS protein family member 2(WASF2)
									CALN1	calneuron 1(CALN1)
									CAMK2D	calcium/calmodulin dependent protein kinase II delta(CAMK2D)
									CAMTA1	calmodulin binding transcription activator 1(CAMTA1)
									CAPN13	calpain 13(CAPN13)
									CAST	calpastatin(CAST)
									CBS	cystathionine-beta-synthase(CBS)
									CCBE1	collagen and calcium binding EGF domains 1(CCBE1)
									CCDC148	coiled-coil domain containing 148(CCDC148)
									CCDC178	coiled-coil domain containing 178(CCDC178)
									CCDC57	coiled-coil domain containing 57(CCDC57)
									CCHCR1	coiled-coil alpha-helical rod protein 1(CCHCR1)
									CCSER2	coiled-coil serine rich protein 2(CCSER2)
									CD163	CD163 molecule(CD163)
									CD226	CD226 molecule(CD226)
									CD5L	CD5 molecule like(CD5L)
									CDC123	cell division cycle 123(CDC123)
									CDC42BPB	CDC42 binding protein kinase beta(CDC42BPB)
									CDH26	cadherin 26(CDH26)
									CDH4	cadherin 4(CDH4)
									CDK19	cyclin dependent kinase 19(CDK19)
									CDK5	cyclin dependent kinase 5(CDK5)
									CDKL1	cyclin dependent kinase like 1(CDKL1)
									CDKL3	cyclin dependent kinase like 3(CDKL3)
									CHD1	chromodomain helicase DNA binding protein 1(CHD1)
									CHID1	chitinase domain containing 1(CHID1)
									CHRNA4	cholinergic receptor nicotinic alpha 4 subunit(CHRNA4)
									CHRNG	cholinergic receptor nicotinic gamma subunit(CHRNG)
									CHST11	carbohydrate sulfotransferase 11(CHST11)
									CHST8	carbohydrate sulfotransferase 8(CHST8)
									CIITA	class II major histocompatibility complex transactivator(CIITA)
									CKS1B	CDC28 protein kinase regulatory subunit 1B(CKS1B)
									CLDN1	claudin 1(CLDN1)
									CLDN10	claudin 10(CLDN10)
									CLEC16A	C-type lectin domain family 16 member A(CLEC16A)
									CLINT1	clathrin interactor 1(CLINT1)
									CLTCL1	clathrin heavy chain like 1(CLTCL1)
									CMPK2	cytidine/uridine monophosphate kinase 2(CMPK2)
									CNNM2	cyclin and CBS domain divalent metal cation transport mediator 2(CNNM2)
									CNOT4	CCR4-NOT transcription complex subunit 4(CNOT4)
									CNOT6L	CCR4-NOT transcription complex subunit 6 like(CNOT6L)
									CNTN3	contactin 3(CNTN3)
									COL19A1	collagen type XIX alpha 1 chain(COL19A1)
									CPB2	carboxypeptidase B2(CPB2)
									CPLX2	complexin 2(CPLX2)
									CSDE1	cold shock domain containing E1(CSDE1)
									CTDSPL	CTD small phosphatase like(CTDSPL)
									CTNNA3	catenin alpha 3(CTNNA3)
									CTTNBP2	cortactin binding protein 2(CTTNBP2)
									CYP17A1	cytochrome P450 family 17 subfamily A member 1(CYP17A1)
									CYP2B6	cytochrome P450 family 2 subfamily B member 6(CYP2B6)
									CYP4V2	cytochrome P450 family 4 subfamily V member 2(CYP4V2)
									DACT2	dishevelled binding antagonist of beta catenin 2(DACT2)
									DCAF5	DDB1 and CUL4 associated factor 5(DCAF5)
									DCAKD	dephospho-CoA kinase domain containing(DCAKD)
									DCHS1	dachsous cadherin-related 1(DCHS1)
									DCLK3	doublecortin like kinase 3(DCLK3)
									DDR2	discoidin domain receptor tyrosine kinase 2(DDR2)
									DENND2A	DENN domain containing 2A(DENND2A)
									DGKG	diacylglycerol kinase gamma(DGKG)
									DGKI	diacylglycerol kinase iota(DGKI)
									DHX35	DEAH-box helicase 35(DHX35)
									DLG1	discs large MAGUK scaffold protein 1(DLG1)
									DNAH12	dynein axonemal heavy chain 12(DNAH12)
									DNAH3	dynein axonemal heavy chain 3(DNAH3)
									DNAL1	dynein axonemal light chain 1(DNAL1)
									DNASE1L3	deoxyribonuclease 1 like 3(DNASE1L3)
									DNHD1	dynein heavy chain domain 1(DNHD1)
									DOCK1	dedicator of cytokinesis 1(DOCK1)
									DPH6	diphthamine biosynthesis 6(DPH6)
									DPP6	dipeptidyl peptidase like 6(DPP6)
									DPYD	dihydropyrimidine dehydrogenase(DPYD)
									DRAM2	DNA damage regulated autophagy modulator 2(DRAM2)
									DRD3	dopamine receptor D3(DRD3)
									DSCAML1	DS cell adhesion molecule like 1(DSCAML1)
									EDRF1	erythroid differentiation regulatory factor 1(EDRF1)
									EEF2	eukaryotic translation elongation factor 2(EEF2)
									EFCAB12	EF-hand calcium binding domain 12(EFCAB12)
									EIF2AK3	eukaryotic translation initiation factor 2 alpha kinase 3(EIF2AK3)
									ELF1	E74 like ETS transcription factor 1(ELF1)
									ELL2	elongation factor for RNA polymerase II 2(ELL2)
									ELOVL2	ELOVL fatty acid elongase 2(ELOVL2)
									ELOVL5	ELOVL fatty acid elongase 5(ELOVL5)
									ENOX1	ecto-NOX disulfide-thiol exchanger 1(ENOX1)
									EPB41L2	erythrocyte membrane protein band 4.1 like 2(EPB41L2)
									EPB41L4A	erythrocyte membrane protein band 4.1 like 4A(EPB41L4A)
									EPDR1	ependymin related 1(EPDR1)
									ERN2	endoplasmic reticulum to nucleus signaling 2(ERN2)
									EYA4	EYA transcriptional coactivator and phosphatase 4(EYA4)
									FA2H	fatty acid 2-hydroxylase(FA2H)
									FADS2	fatty acid desaturase 2(FADS2)
									FAM114A1	family with sequence similarity 114 member A1(FAM114A1)
									FAM13A	family with sequence similarity 13 member A(FAM13A)
									FAM173B	family with sequence similarity 173 member B(FAM173B)
									FAM193A	family with sequence similarity 193 member A(FAM193A)
									FAM198A	family with sequence similarity 198 member A(FAM198A)
									FAM210B	family with sequence similarity 210 member B(FAM210B)
									FAM81B	family with sequence similarity 81 member B(FAM81B)
									FARS2	phenylalanyl-tRNA synthetase 2, mitochondrial(FARS2)
									FBLN5	fibulin 5(FBLN5)
									FBXL17	F-box and leucine rich repeat protein 17(FBXL17)
									FBXO11	F-box protein 11(FBXO11)
									FBXO3	F-box protein 3(FBXO3)
									FBXO36	F-box protein 36(FBXO36)
									FCHSD2	FCH and double SH3 domains 2(FCHSD2)
									FDX1	ferredoxin 1(FDX1)
									FEZ2	fasciculation and elongation protein zeta 2(FEZ2)
									FGD4	FYVE, RhoGEF and PH domain containing 4(FGD4)
									FGF23	fibroblast growth factor 23(FGF23)
									FGFR2	fibroblast growth factor receptor 2(FGFR2)
									FHAD1	forkhead associated phosphopeptide binding domain 1(FHAD1)
									FHOD3	formin homology 2 domain containing 3(FHOD3)
									FILIP1L	filamin A interacting protein 1 like(FILIP1L)
									FLT3	fms related tyrosine kinase 3(FLT3)
									FOLH1	folate hydrolase 1(FOLH1)
									FOLR1	folate receptor 1(FOLR1)
									FOXJ3	forkhead box J3(FOXJ3)
									FOXP1	forkhead box P1(FOXP1)
									FRMD4A	FERM domain containing 4A(FRMD4A)
									FRRS1	ferric chelate reductase 1(FRRS1)
									GABBR1	gamma-aminobutyric acid type B receptor subunit 1(GABBR1)
									GALNS	galactosamine (N-acetyl)-6-sulfatase(GALNS)
									GALNT14	polypeptide N-acetylgalactosaminyltransferase 14(GALNT14)
									GALNT16	polypeptide N-acetylgalactosaminyltransferase 16(GALNT16)
									GALNT2	polypeptide N-acetylgalactosaminyltransferase 2(GALNT2)
									GBF1	golgi brefeldin A resistant guanine nucleotide exchange factor 1(GBF1)
									GFOD1	glucose-fructose oxidoreductase domain containing 1(GFOD1)
									GKN1	gastrokine 1(GKN1)
									GNA12	G protein subunit alpha 12(GNA12)
									GON4L	gon-4 like(GON4L)
									GPATCH1	G-patch domain containing 1(GPATCH1)
									GPATCH2	G-patch domain containing 2(GPATCH2)
									GPC6	glypican 6(GPC6)
									GPHN	gephyrin(GPHN)
									GPR26	G protein-coupled receptor 26(GPR26)
									GRB2	growth factor receptor bound protein 2(GRB2)
									HDAC1	histone deacetylase 1(HDAC1)
									HEATR5B	HEAT repeat containing 5B(HEATR5B)
									HEBP1	heme binding protein 1(HEBP1)
									HECW2	HECT, C2 and WW domain containing E3 ubiquitin protein ligase 2(HECW2)
									HERC2	HECT and RLD domain containing E3 ubiquitin protein ligase 2(HERC2)
									HIVEP3	human immunodeficiency virus type I enhancer binding protein 3(HIVEP3)
									HK1	hexokinase 1(HK1)
									HMGCLL1	3-hydroxymethyl-3-methylglutaryl-CoA lyase like 1(HMGCLL1)
									HMGXB4	HMG-box containing 4(HMGXB4)
									HNF4A	hepatocyte nuclear factor 4 alpha(HNF4A)
									HP1BP3	heterochromatin protein 1 binding protein 3(HP1BP3)
									HS6ST3	heparan sulfate 6-O-sulfotransferase 3(HS6ST3)
									HSD17B2	hydroxysteroid 17-beta dehydrogenase 2(HSD17B2)
									HTRA1	HtrA serine peptidase 1(HTRA1)
									HYDIN	HYDIN, axonemal central pair apparatus protein(HYDIN)
									IFI16	interferon gamma inducible protein 16(IFI16)
									IGF2BP3	insulin like growth factor 2 mRNA binding protein 3(IGF2BP3)
									IGSF5	immunoglobulin superfamily member 5(IGSF5)
									IL19	interleukin 19(IL19)
									IL6R	interleukin 6 receptor(IL6R)
									ILDR1	immunoglobulin like domain containing receptor 1(ILDR1)
									ILDR2	immunoglobulin like domain containing receptor 2(ILDR2)
									INHBA	inhibin beta A subunit(INHBA)
									INO80	INO80 complex subunit(INO80)
									INPP4B	inositol polyphosphate-4-phosphatase type II B(INPP4B)
									IPCEF1	interaction protein for cytohesin exchange factors 1(IPCEF1)
									ITGA11	integrin subunit alpha 11(ITGA11)
									ITGA5	integrin subunit alpha 5(ITGA5)
									ITGB3BP	integrin subunit beta 3 binding protein(ITGB3BP)
									ITIH5	inter-alpha-trypsin inhibitor heavy chain family member 5(ITIH5)
									ITPKC	inositol-trisphosphate 3-kinase C(ITPKC)
									ITPR1	inositol 1,4,5-trisphosphate receptor type 1(ITPR1)
									ITPR3	inositol 1,4,5-trisphosphate receptor type 3(ITPR3)
									KAZN	kazrin, periplakin interacting protein(KAZN)
									KCNH1	potassium voltage-gated channel subfamily H member 1(KCNH1)
									KCNH5	potassium voltage-gated channel subfamily H member 5(KCNH5)
									KCNJ16	potassium voltage-gated channel subfamily J member 16(KCNJ16)
									KCNK13	potassium two pore domain channel subfamily K member 13(KCNK13)
									KCTD10	potassium channel tetramerization domain containing 10(KCTD10)
									KIAA1324	KIAA1324(KIAA1324)
									KIAA1551	KIAA1551(KIAA1551)
									KIF13A	kinesin family member 13A(KIF13A)
									KIF26B	kinesin family member 26B(KIF26B)
									KIF5C	kinesin family member 5C(KIF5C)
									KIRREL3	kin of IRRE like 3 (Drosophila)(KIRREL3)
									KLF3	Kruppel like factor 3(KLF3)
									KLHDC7A	kelch domain containing 7A(KLHDC7A)
									KLHL2	kelch like family member 2(KLHL2)
									KLRG1	killer cell lectin like receptor G1(KLRG1)
									KREMEN1	kringle containing transmembrane protein 1(KREMEN1)
									KRIT1	KRIT1, ankyrin repeat containing(KRIT1)
									KY	kyphoscoliosis peptidase(KY)
									L3HYPDH	trans-L-3-hydroxyproline dehydratase(L3HYPDH)
									L3MBTL4	l(3)mbt-like 4 (Drosophila)(L3MBTL4)
									LAP3	leucine aminopeptidase 3(LAP3)
									LBP	lipopolysaccharide binding protein(LBP)
									LHFPL3	lipoma HMGIC fusion partner-like 3(LHFPL3)
									LIG3	DNA ligase 3(LIG3)
									LIMCH1	LIM and calponin homology domains 1(LIMCH1)
									LIN52	lin-52 DREAM MuvB core complex component(LIN52)
									LMCD1	LIM and cysteine rich domains 1(LMCD1)
									LRGUK	leucine rich repeats and guanylate kinase domain containing(LRGUK)
									LRP1B	LDL receptor related protein 1B(LRP1B)
									LRP2	LDL receptor related protein 2(LRP2)
									LRRC55	leucine rich repeat containing 55(LRRC55)
									LRRFIP1	LRR binding FLII interacting protein 1(LRRFIP1)
									LRRN2	leucine rich repeat neuronal 2(LRRN2)
									LYPD6	LY6/PLAUR domain containing 6(LYPD6)
									LYPD6B	LY6/PLAUR domain containing 6B(LYPD6B)
									MACF1	microtubule-actin crosslinking factor 1(MACF1)
									MAGOHB	mago homolog B, exon junction complex core component(MAGOHB)
									MAML2	mastermind like transcriptional coactivator 2(MAML2)
									MAN2A1	mannosidase alpha class 2A member 1(MAN2A1)
									MAP3K13	mitogen-activated protein kinase kinase kinase 13(MAP3K13)
									MAPRE2	microtubule associated protein RP/EB family member 2(MAPRE2)
									MARC2	mitochondrial amidoxime reducing component 2(MARC2)
									MAST4	microtubule associated serine/threonine kinase family member 4(MAST4)
									MAU2	MAU2 sister chromatid cohesion factor(MAU2)
									MCC	mutated in colorectal cancers(MCC)
									MCCC1	methylcrotonoyl-CoA carboxylase 1(MCCC1)
									MCF2L2	MCF.2 cell line derived transforming sequence-like 2(MCF2L2)
									MCPH1	microcephalin 1(MCPH1)
									MCTP1	multiple C2 and transmembrane domain containing 1(MCTP1)
									MDGA2	MAM domain containing glycosylphosphatidylinositol anchor 2(MDGA2)
									MDM4	MDM4, p53 regulator(MDM4)
									MED12L	mediator complex subunit 12 like(MED12L)
									MED13L	mediator complex subunit 13 like(MED13L)
									MEF2A	myocyte enhancer factor 2A(MEF2A)
									MERTK	MER proto-oncogene, tyrosine kinase(MERTK)
									MEX3C	mex-3 RNA binding family member C(MEX3C)
									MFSD6L	major facilitator superfamily domain containing 6 like(MFSD6L)
									MGAT4C	MGAT4 family member C(MGAT4C)
									MICALCL	MICAL C-terminal like(MICALCL)
									MKNK1	MAP kinase interacting serine/threonine kinase 1(MKNK1)
									MLIP	muscular LMNA interacting protein(MLIP)
									MORF4L1	mortality factor 4 like 1(MORF4L1)
									MOV10L1	Mov10 RISC complex RNA helicase like 1(MOV10L1)
									MPP4	membrane palmitoylated protein 4(MPP4)
									MRGPRX4	MAS related GPR family member X4(MRGPRX4)
									MROH8	maestro heat like repeat family member 8(MROH8)
									MRPL19	mitochondrial ribosomal protein L19(MRPL19)
									MRPL46	mitochondrial ribosomal protein L46(MRPL46)
									MRPS18C	mitochondrial ribosomal protein S18C(MRPS18C)
									MTOR	mechanistic target of rapamycin(MTOR)
									MYH10	myosin heavy chain 10(MYH10)
									MYO5C	myosin VC(MYO5C)
									MYPN	myopalladin(MYPN)
									NAALAD2	N-acetylated alpha-linked acidic dipeptidase 2(NAALAD2)
									NALCN	sodium leak channel, non-selective(NALCN)
									NBAS	neuroblastoma amplified sequence(NBAS)
									NCAPD3	non-SMC condensin II complex subunit D3(NCAPD3)
									NCK2	NCK adaptor protein 2(NCK2)
									NDUFAF5	NADH:ubiquinone oxidoreductase complex assembly factor 5(NDUFAF5)
									NECAB2	N-terminal EF-hand calcium binding protein 2(NECAB2)
									NEK10	NIMA related kinase 10(NEK10)
									NELL2	neural EGFL like 2(NELL2)
									NEXN	nexilin F-actin binding protein(NEXN)
									NF2	neurofibromin 2(NF2)
									NFASC	neurofascin(NFASC)
									NKAIN2	Na+/K+ transporting ATPase interacting 2(NKAIN2)
									NMNAT2	nicotinamide nucleotide adenylyltransferase 2(NMNAT2)
									NMU	neuromedin U(NMU)
									NOS1AP	nitric oxide synthase 1 adaptor protein(NOS1AP)
									NPHS2	NPHS2, podocin(NPHS2)
									NR3C2	nuclear receptor subfamily 3 group C member 2(NR3C2)
									NR4A2	nuclear receptor subfamily 4 group A member 2(NR4A2)
									NRAS	neuroblastoma RAS viral oncogene homolog(NRAS)
									NRSN1	neurensin 1(NRSN1)
									NTNG1	netrin G1(NTNG1)
									NTRK3	neurotrophic receptor tyrosine kinase 3(NTRK3)
									NUP50	nucleoporin 50(NUP50)
									NUPL2	nucleoporin like 2(NUPL2)
									NXPH1	neurexophilin 1(NXPH1)
									OASL	2'-5'-oligoadenylate synthetase like(OASL)
									OLFM3	olfactomedin 3(OLFM3)
									OLFML2B	olfactomedin like 2B(OLFML2B)
									OSBPL10	oxysterol binding protein like 10(OSBPL10)
									OSCP1	organic solute carrier partner 1(OSCP1)
									OXGR1	oxoglutarate receptor 1(OXGR1)
									P2RY6	pyrimidinergic receptor P2Y6(P2RY6)
									PACS1	phosphofurin acidic cluster sorting protein 1(PACS1)
									PAK1	p21 (RAC1) activated kinase 1(PAK1)
									PAPPA2	pappalysin 2(PAPPA2)
									PARD3B	par-3 family cell polarity regulator beta(PARD3B)
									PARD6G	par-6 family cell polarity regulator gamma(PARD6G)
									PARM1	prostate androgen-regulated mucin-like protein 1(PARM1)
									PARN	poly(A)-specific ribonuclease(PARN)
									PARP6	poly(ADP-ribose) polymerase family member 6(PARP6)
									PARPBP	PARP1 binding protein(PARPBP)
									PARVB	parvin beta(PARVB)
									PAX8	paired box 8(PAX8)
									PCCA	propionyl-CoA carboxylase alpha subunit(PCCA)
									PCDH10	protocadherin 10(PCDH10)
									PCSK2	proprotein convertase subtilisin/kexin type 2(PCSK2)
									PDE9A	phosphodiesterase 9A(PDE9A)
									PDGFD	platelet derived growth factor D(PDGFD)
									PELI2	pellino E3 ubiquitin protein ligase family member 2(PELI2)
									PEX5L	peroxisomal biogenesis factor 5 like(PEX5L)
									PFKM	phosphofructokinase, muscle(PFKM)
									PGAP1	post-GPI attachment to proteins 1(PGAP1)
									PGLYRP4	peptidoglycan recognition protein 4(PGLYRP4)
									PHACTR1	phosphatase and actin regulator 1(PHACTR1)
									PHYHIPL	phytanoyl-CoA 2-hydroxylase interacting protein like(PHYHIPL)
									PIGP	phosphatidylinositol glycan anchor biosynthesis class P(PIGP)
									PIK3C2A	phosphatidylinositol-4-phosphate 3-kinase catalytic subunit type 2 alpha(PIK3C2A)
									PLCB1	phospholipase C beta 1(PLCB1)
									PLCB4	phospholipase C beta 4(PLCB4)
									PLCE1	phospholipase C epsilon 1(PLCE1)
									PLCG2	phospholipase C gamma 2(PLCG2)
									PLD1	phospholipase D1(PLD1)
									PLXDC2	plexin domain containing 2(PLXDC2)
									POC1B	POC1 centriolar protein B(POC1B)
									POLE	DNA polymerase epsilon, catalytic subunit(POLE)
									POLR3A	RNA polymerase III subunit A(POLR3A)
									POLR3B	RNA polymerase III subunit B(POLR3B)
									PPIL3	peptidylprolyl isomerase like 3(PPIL3)
									PPP1R12A	protein phosphatase 1 regulatory subunit 12A(PPP1R12A)
									PPP1R17	protein phosphatase 1 regulatory subunit 17(PPP1R17)
									PRC1	protein regulator of cytokinesis 1(PRC1)
									PRDM5	PR/SET domain 5(PRDM5)
									PRG3	proteoglycan 3, pro eosinophil major basic protein 2(PRG3)
									PRKCH	protein kinase C eta(PRKCH)
									PRR5	proline rich 5(PRR5)
									PSEN1	presenilin 1(PSEN1)
									PSMC1	proteasome 26S subunit, ATPase 1(PSMC1)
									PTGER3	prostaglandin E receptor 3(PTGER3)
									PTN	pleiotrophin(PTN)
									PTPN5	protein tyrosine phosphatase, non-receptor type 5(PTPN5)
									PTPRT	protein tyrosine phosphatase, receptor type T(PTPRT)
									PUS7	pseudouridylate synthase 7 (putative)(PUS7)
									PXYLP1	2-phosphoxylose phosphatase 1(PXYLP1)
									PYHIN1	pyrin and HIN domain family member 1(PYHIN1)
									RAB11FIP4	RAB11 family interacting protein 4(RAB11FIP4)
									RAB15	RAB15, member RAS oncogene family(RAB15)
									RAB17	RAB17, member RAS oncogene family(RAB17)
									RAB39A	RAB39A, member RAS oncogene family(RAB39A)
									RAB3C	RAB3C, member RAS oncogene family(RAB3C)
									RABGAP1L	RAB GTPase activating protein 1 like(RABGAP1L)
									RALA	RAS like proto-oncogene A(RALA)
									RALY	RALY heterogeneous nuclear ribonucleoprotein(RALY)
									RAP1GAP2	RAP1 GTPase activating protein 2(RAP1GAP2)
									RASGRP3	RAS guanyl releasing protein 3(RASGRP3)
									RBFOX1	RNA binding protein, fox-1 homolog 1(RBFOX1)
									RBL1	RB transcriptional corepressor like 1(RBL1)
									RBM19	RNA binding motif protein 19(RBM19)
									RBM27	RNA binding motif protein 27(RBM27)
									RBM47	RNA binding motif protein 47(RBM47)
									RCAN1	regulator of calcineurin 1(RCAN1)
									RCBTB2	RCC1 and BTB domain containing protein 2(RCBTB2)
									REN	renin(REN)
									RERE	arginine-glutamic acid dipeptide repeats(RERE)
									RFC3	replication factor C subunit 3(RFC3)
									RGS5	regulator of G-protein signaling 5(RGS5)
									RIMS1	regulating synaptic membrane exocytosis 1(RIMS1)
									RNF138	ring finger protein 138(RNF138)
									RNF165	ring finger protein 165(RNF165)
									RNF180	ring finger protein 180(RNF180)
									RNF217	ring finger protein 217(RNF217)
									ROBO1	roundabout guidance receptor 1(ROBO1)
									ROBO2	roundabout guidance receptor 2(ROBO2)
									ROR1	receptor tyrosine kinase like orphan receptor 1(ROR1)
									RPH3AL	rabphilin 3A-like (without C2 domains)(RPH3AL)
									RPS6KA5	ribosomal protein S6 kinase A5(RPS6KA5)
									RRP12	ribosomal RNA processing 12 homolog(RRP12)
									RSPO3	R-spondin 3(RSPO3)
									RTF1	RTF1 homolog, Paf1/RNA polymerase II complex component(RTF1)
									RTN1	reticulon 1(RTN1)
									RTN4IP1	reticulon 4 interacting protein 1(RTN4IP1)
									RUNX2	runt related transcription factor 2(RUNX2)
									RYR1	ryanodine receptor 1(RYR1)
									SASH1	SAM and SH3 domain containing 1(SASH1)
									SCAF1	SR-related CTD associated factor 1(SCAF1)
									SCAMP1	secretory carrier membrane protein 1(SCAMP1)
									SCARB1	scavenger receptor class B member 1(SCARB1)
									SCFD1	sec1 family domain containing 1(SCFD1)
									SCLY	selenocysteine lyase(SCLY)
									SCN2A	sodium voltage-gated channel alpha subunit 2(SCN2A)
									SCN8A	sodium voltage-gated channel alpha subunit 8(SCN8A)
									SCOC	short coiled-coil protein(SCOC)
									SCYL3	SCY1 like pseudokinase 3(SCYL3)
									SDAD1	SDA1 domain containing 1(SDAD1)
									SDCCAG8	serologically defined colon cancer antigen 8(SDCCAG8)
									SDHB	succinate dehydrogenase complex iron sulfur subunit B(SDHB)
									SEC23A	Sec23 homolog A, coat complex II component(SEC23A)
									SEC23B	Sec23 homolog B, coat complex II component(SEC23B)
									SEC24D	SEC24 homolog D, COPII coat complex component(SEC24D)
									SEL1L2	SEL1L2 ERAD E3 ligase adaptor subunit(SEL1L2)
									SEMA3A	semaphorin 3A(SEMA3A)
									SERPINB8	serpin family B member 8(SERPINB8)
									SESN3	sestrin 3(SESN3)
									SESTD1	SEC14 and spectrin domain containing 1(SESTD1)
									SETBP1	SET binding protein 1(SETBP1)
									SHISA6	shisa family member 6(SHISA6)
									SIAH3	siah E3 ubiquitin protein ligase family member 3(SIAH3)
									SIRT1	sirtuin 1(SIRT1)
									SKAP1	src kinase associated phosphoprotein 1(SKAP1)
									SLC12A8	solute carrier family 12 member 8(SLC12A8)
									SLC16A7	solute carrier family 16 member 7(SLC16A7)
									SLC18A3	solute carrier family 18 member A3(SLC18A3)
									SLC25A21	solute carrier family 25 member 21(SLC25A21)
									SLC39A12	solute carrier family 39 member 12(SLC39A12)
									SLC5A7	solute carrier family 5 member 7(SLC5A7)
									SLC6A3	solute carrier family 6 member 3(SLC6A3)
									SLC6A7	solute carrier family 6 member 7(SLC6A7)
									SLC7A14	solute carrier family 7 member 14(SLC7A14)
									SLC8A3	solute carrier family 8 member A3(SLC8A3)
									SLC9A9	solute carrier family 9 member A9(SLC9A9)
									SLIT2	slit guidance ligand 2(SLIT2)
									SNAP91	synaptosome associated protein 91(SNAP91)
									SNX20	sorting nexin 20(SNX20)
									SNX4	sorting nexin 4(SNX4)
									SOBP	sine oculis binding protein homolog(SOBP)
									SOS1	SOS Ras/Rac guanine nucleotide exchange factor 1(SOS1)
									SOX6	SRY-box 6(SOX6)
									SP140L	SP140 nuclear body protein like(SP140L)
									SPAG16	sperm associated antigen 16(SPAG16)
									SPATS2	spermatogenesis associated serine rich 2(SPATS2)
									SPOCK1	SPARC/osteonectin, cwcv and kazal like domains proteoglycan 1(SPOCK1)
									SPOP	speckle type BTB/POZ protein(SPOP)
									SRBD1	S1 RNA binding domain 1(SRBD1)
									SRP54	signal recognition particle 54(SRP54)
									SSBP2	single stranded DNA binding protein 2(SSBP2)
									SSBP3	single stranded DNA binding protein 3(SSBP3)
									SSR2	signal sequence receptor subunit 2(SSR2)
									ST5	suppression of tumorigenicity 5(ST5)
									ST6GAL1	ST6 beta-galactoside alpha-2,6-sialyltransferase 1(ST6GAL1)
									STARD13	StAR related lipid transfer domain containing 13(STARD13)
									STARD4	StAR related lipid transfer domain containing 4(STARD4)
									STIL	SCL/TAL1 interrupting locus(STIL)
									STIM2	stromal interaction molecule 2(STIM2)
									STK10	serine/threonine kinase 10(STK10)
									STK4	serine/threonine kinase 4(STK4)
									SUCLG2	succinate-CoA ligase GDP-forming beta subunit(SUCLG2)
									SV2C	synaptic vesicle glycoprotein 2C(SV2C)
									SVIL	supervillin(SVIL)
									SYNPR	synaptoporin(SYNPR)
									SYT16	synaptotagmin 16(SYT16)
									SYT9	synaptotagmin 9(SYT9)
									TAF15	TATA-box binding protein associated factor 15(TAF15)
									TAGLN	transgelin(TAGLN)
									TAOK3	TAO kinase 3(TAOK3)
									TAS2R16	taste 2 receptor member 16(TAS2R16)
									TBC1D14	TBC1 domain family member 14(TBC1D14)
									TBC1D22B	TBC1 domain family member 22B(TBC1D22B)
									TBX15	T-box 15(TBX15)
									TBX5	T-box 5(TBX5)
									TCERG1L	transcription elongation regulator 1 like(TCERG1L)
									TEAD1	TEA domain transcription factor 1(TEAD1)
									TENM2	teneurin transmembrane protein 2(TENM2)
									TERT	telomerase reverse transcriptase(TERT)
									TGFBRAP1	transforming growth factor beta receptor associated protein 1(TGFBRAP1)
									THEMIS2	thymocyte selection associated family member 2(THEMIS2)
									THRB	thyroid hormone receptor beta(THRB)
									THSD7B	thrombospondin type 1 domain containing 7B(THSD7B)
									TIAM2	T-cell lymphoma invasion and metastasis 2(TIAM2)
									TIMELESS	timeless circadian clock(TIMELESS)
									TLK2	tousled like kinase 2(TLK2)
									TLN2	talin 2(TLN2)
									TM9SF2	transmembrane 9 superfamily member 2(TM9SF2)
									TMC5	transmembrane channel like 5(TMC5)
									TMEM120B	transmembrane protein 120B(TMEM120B)
									TMEM131	transmembrane protein 131(TMEM131)
									TMEM132B	transmembrane protein 132B(TMEM132B)
									TMEM159	transmembrane protein 159(TMEM159)
									TMEM43	transmembrane protein 43(TMEM43)
									TMEM51	transmembrane protein 51(TMEM51)
									TMEM56	transmembrane protein 56(TMEM56)
									TMPRSS12	transmembrane protease, serine 12(TMPRSS12)
									TNFRSF8	TNF receptor superfamily member 8(TNFRSF8)
									TNPO3	transportin 3(TNPO3)
									TNR	tenascin R(TNR)
									TOR3A	torsin family 3 member A(TOR3A)
									TP53BP1	tumor protein p53 binding protein 1(TP53BP1)
									TP53BP2	tumor protein p53 binding protein 2(TP53BP2)
									TPM1	tropomyosin 1 (alpha)(TPM1)
									TSHR	thyroid stimulating hormone receptor(TSHR)
									TSPAN18	tetraspanin 18(TSPAN18)
									TSPAN5	tetraspanin 5(TSPAN5)
									TSPAN8	tetraspanin 8(TSPAN8)
									TTBK2	tau tubulin kinase 2(TTBK2)
									TTC14	tetratricopeptide repeat domain 14(TTC14)
									TTLL1	tubulin tyrosine ligase like 1(TTLL1)
									TUBGCP3	tubulin gamma complex associated protein 3(TUBGCP3)
									TXLNB	taxilin beta(TXLNB)
									UBAC2	UBA domain containing 2(UBAC2)
									UBQLNL	ubiquilin-like(UBQLNL)
									UGT3A1	UDP glycosyltransferase family 3 member A1(UGT3A1)
									USH1C	USH1 protein network component harmonin(USH1C)
									USP32	ubiquitin specific peptidase 32(USP32)
									USP34	ubiquitin specific peptidase 34(USP34)
									USP7	ubiquitin specific peptidase 7(USP7)
									UST	uronyl 2-sulfotransferase(UST)
									VAC14	Vac14, PIKFYVE complex component(VAC14)
									VPS37C	VPS37C, ESCRT-I subunit(VPS37C)
									VWA8	von Willebrand factor A domain containing 8(VWA8)
									VWDE	von Willebrand factor D and EGF domains(VWDE)
									WDR17	WD repeat domain 17(WDR17)
									WDR41	WD repeat domain 41(WDR41)
									WDR59	WD repeat domain 59(WDR59)
									WNK1	WNK lysine deficient protein kinase 1(WNK1)
									WWC1	WW and C2 domain containing 1(WWC1)
									XPO6	exportin 6(XPO6)
									YAP1	Yes associated protein 1(YAP1)
									ZBTB21	zinc finger and BTB domain containing 21(ZBTB21)
									ZBTB40	zinc finger and BTB domain containing 40(ZBTB40)
									ZC3H12C	zinc finger CCCH-type containing 12C(ZC3H12C)
									ZMIZ1	zinc finger MIZ-type containing 1(ZMIZ1)
									ZMYM2	zinc finger MYM-type containing 2(ZMYM2)
									ZNF138	zinc finger protein 138(ZNF138)
									ZNF142	zinc finger protein 142(ZNF142)
									ZNF224	zinc finger protein 224(ZNF224)
									ZNF365	zinc finger protein 365(ZNF365)
									ZNF440	zinc finger protein 440(ZNF440)
									ZNF562	zinc finger protein 562(ZNF562)
									ZNF680	zinc finger protein 680(ZNF680)
									ZNF813	zinc finger protein 813(ZNF813)
									ZNF821	zinc finger protein 821(ZNF821)
									ZNF93	zinc finger protein 93(ZNF93)
									ZSWIM2	zinc finger SWIM-type containing 2(ZSWIM2)
									ZSWIM5	zinc finger SWIM-type containing 5(ZSWIM5)
									ZZEF1	zinc finger ZZ-type and EF-hand domain containing 1(ZZEF1)

## Sheet: Cluster41
Gene	Degree	Betweenness Centrality	Closeness Centrality	Clustering Coefficient	MCODE Score		Pathway	Ratio of Proteins	Number of Proteins	Network proteins	P-Value	FDR	Nodes
RBPMS	13	0.00352212	0.93333333	0.94871795	1.05165e+16		Lysosome(K)	0.0109	123	2	0.0017251	0.0376	HEXA,NPC1
HEXA	13	0.00450831	0.93333333	0.93589744	1.03956e+16		eicosanoid metabolism(B)	0.001	11	1	0.0058245	0.0376	PTGER2
FEZ2	14	0.00535362	1.0	0.93406593	1.13143e+16		Glycosphingolipid biosynthesis - globo and isoglobo series(K)	0.0013	15	1	0.0079354	0.0376	HEXA
LOC374890	13	0.00352212	0.93333333	0.94871795	1.05165e+16		Glycosphingolipid biosynthesis - ganglio series(K)	0.0013	15	1	0.0079354	0.0376	HEXA
ALDH6A1	13	0.00352212	0.93333333	0.94871795	1.05165e+16		Syndecan-1-mediated signaling events(N)	0.0015	17	1	0.0089895	0.0376	MET
PTGER2	13	0.00450831	0.93333333	0.93589744	1.03956e+16		Other glycan degradation(K)	0.0016	18	1	0.0095162	0.0376	HEXA
NPC1	12	0.00352212	0.875	0.93939394	9487179487179480		Glycosaminoglycan degradation(K)	0.0017	19	1	0.01	0.0376	HEXA
MET	14	0.00535362	1.0	0.93406593	1.13143e+16		beta-Alanine metabolism(K)	0.0027	31	1	0.0163	0.0376	ALDH6A1
MATK	13	0.00450831	0.93333333	0.93589744	1.03956e+16		Propanoate metabolism(K)	0.0028	32	1	0.0169	0.0376	ALDH6A1
LOC100507389	14	0.00535362	1.0	0.93406593	1.13143e+16		a6b1 and a6b4 Integrin signaling(N)	0.0031	35	1	0.0184	0.0376	MET
CYP4F12	13	0.00450831	0.93333333	0.93589744	1.03956e+16		Signaling events mediated by TCPTP(N)	0.0031	35	1	0.0184	0.0376	MET
LOC100506107	14	0.00535362	1.0	0.93406593	1.13143e+16		Arf6 signaling events(N)	0.0031	35	1	0.0184	0.0376	MET
LOC100287210	13	0.00352212	0.93333333	0.94871795	1.05165e+16		Stabilization and expansion of the E-cadherin adherens junction(N)	0.0037	42	1	0.0221	0.0376	MET
AF086184	14	0.00535362	1.0	0.93406593	1.13143e+16		Signaling by ERBB2(R)	0.0038	43	1	0.0226	0.0376	MATK
LOC101927143	12	0.00352212	0.875	0.93939394	9487179487179480		Posttranslational regulation of adherens junction stability and dissassembly(N)	0.0042	48	1	0.0252	0.0376	MET
							Amino sugar and nucleotide sugar metabolism(K)	0.0042	48	1	0.0252	0.0376	HEXA
							Valine, leucine and isoleucine degradation(K)	0.0042	48	1	0.0252	0.0376	ALDH6A1
							Malaria(K)	0.0043	49	1	0.0257	0.0376	MET
							Cholesterol metabolism(K)	0.0044	50	1	0.0262	0.0376	NPC1
							Signaling events mediated by Stem cell factor receptor (c-Kit)(N)	0.0046	52	1	0.0273	0.0376	MATK
							Signaling by MET(R)	0.0046	52	1	0.0273	0.0376	MET
							Pathways in cancer(K)	0.0465	526	2	0.0287	0.0376	PTGER2,MET
							Neurotrophic factor-mediated Trk receptor signaling(N)	0.0053	60	1	0.0314	0.0376	MATK
							Semaphorin interactions(R)	0.0056	63	1	0.033	0.0376	MET
							Regulation of retinoblastoma protein(N)	0.0057	64	1	0.0335	0.0376	MET
							Sphingolipid metabolism(R)	0.0057	64	1	0.0335	0.0376	HEXA
							Central carbon metabolism in cancer(K)	0.0058	65	1	0.034	0.0376	MET
							Renin secretion(K)	0.0058	65	1	0.034	0.0376	PTGER2
							Plasma lipoprotein assembly, remodeling, and clearance(R)	0.006	68	1	0.0356	0.0376	NPC1
							Epithelial cell signaling in Helicobacter pylori infection(K)	0.006	68	1	0.0356	0.0376	MET
							Renal cell carcinoma(K)	0.0061	69	1	0.0361	0.0376	MET
							Melanoma(K)	0.0064	72	1	0.0376	0.0376	MET
							Adherens junction(K)	0.0064	72	1	0.0376	0.0376	MET
							Inositol phosphate metabolism(K)	0.0065	74	1	0.0386	0.0386	ALDH6A1
							Bacterial invasion of epithelial cells(K)	0.0065	74	1	0.0386	0.0386	MET
							EGFR tyrosine kinase inhibitor resistance(K)	0.007	79	1	0.0412	0.0412	MET
							Signaling events mediated by Hepatocyte Growth Factor Receptor (c-Met)(N)	0.0071	80	1	0.0417	0.0417	MET
							Inflammatory mediator regulation of TRP channels(K)	0.0088	99	1	0.0514	0.0514	PTGER2
							Glycosaminoglycan metabolism(R)	0.0095	107	1	0.0555	0.0555	HEXA
							Carbon metabolism(K)	0.0103	116	1	0.06	0.06	ALDH6A1
							Neurotrophin signaling pathway(K)	0.0105	119	1	0.0615	0.0615	MATK
							Direct p53 effectors(N)	0.012	136	1	0.0701	0.0701	MET
							Gastric cancer(K)	0.0132	149	1	0.0765	0.0765	MET
							Hepatocellular carcinoma(K)	0.0149	168	1	0.0859	0.0859	MET
							Axon guidance(K)	0.0155	175	1	0.0894	0.0894	MET
							Transcriptional misregulation in cancer(K)	0.0165	186	1	0.0948	0.0948	MET
							cAMP signaling pathway(K)	0.0176	199	1	0.1011	0.1011	PTGER2
							Focal adhesion(K)	0.0176	199	1	0.1011	0.1011	MET
							Proteoglycans in cancer(K)	0.0178	201	1	0.1021	0.1021	MET
							RAF/MAP kinase cascade(R)	0.0179	202	1	0.1025	0.1025	MET
							Rap1 signaling pathway(K)	0.0182	206	1	0.1045	0.1045	MET
							Human cytomegalovirus infection(K)	0.0199	225	1	0.1136	0.1136	PTGER2
							PIP3 activates AKT signaling(R)	0.0202	228	1	0.1151	0.1151	MET
							Ras signaling pathway(K)	0.0205	232	1	0.117	0.117	MET
							Neuroactive ligand-receptor interaction(K)	0.0245	277	1	0.1383	0.1383	PTGER2
							Metabolic pathways(K)	0.1154	1305	2	0.1459	0.1459	HEXA,ALDH6A1
							MAPK signaling pathway(K)	0.0261	295	1	0.1467	0.1467	MET
							MicroRNAs in cancer(K)	0.0265	299	1	0.1486	0.1486	MET
							Class A/1 (Rhodopsin-like receptors)(R)	0.0273	309	1	0.1532	0.1532	PTGER2
							PI3K-Akt signaling pathway(K)	0.0313	354	1	0.1738	0.1738	MET
							G alpha (s) signalling events(R)	0.0455	514	1	0.2436	0.2436	PTGER2
							G alpha (s) signalling events(R)	0.0455	514	1	0.2436	0.2436	PTGER2

## Sheet: Cluster40
Gene	Degree	Betweenness Centrality	Closeness Centrality	Clustering Coefficient	MCODE Score		Pathway	Ratio of Proteins	Number of Proteins	Network proteins	P-Value	FDR	Nodes		ZEB1 Molecular function	Ratio of Proteins	Number of Proteins	Network proteins	P-Value	FDR	Nodes		Biological process	Ratio of Proteins	Number of Proteins	Network proteins	P-Value	FDR	Nodes
GRIN1	171	3.2902E-4	0.93401015	0.93890609	1.40942e+16		Wnt signaling pathway(P)	0.024	271	6	0.00036167	0.0691	CDH4,TLE1,PRKCH,FBXW11,PCDH9,PCDH7		Nicotine addiction(K)	0.0035	40	2	0.009369	0.1902	CACNA1B,GRIN1		cell adhesion	0.0324	428	13	0.00030809	0.1364	LOXL2,CDH4,MAG,COL4A6,VCAM1,SELP,TGFBI,EMP2,CHST4,SSX2IP,ARVCF,PCDH9,PCDH7
HNRNPA1-HNRNPA1P10	174	3.4664E-4	0.94845361	0.93794432	1445526436781600		Hippo signaling pathway - multiple species(K)	0.0026	29	2	0.0048116	0.2088	RASSF2,YAP1		Endogenous_cannabinoid_signaling(P)	0.0003	3	1	0.0108	0.1902	CACNA1B		heterochromatin organization	0.0003	4	2	0.00073862	0.1364	LOXL2,HP1BP3
OR1F1	170	3.4133E-4	0.92929293	0.93609467	1.39589e+16		Nicotine addiction(K)	0.0035	40	2	0.0089328	0.2088	CACNA1B,GRIN1		GABA-B_receptor_II_signaling(P)	0.0003	3	1	0.0108	0.1902	CACNA1B		early endosome to late endosome transport	0.0015	20	3	0.0010535	0.1364	WDR91,SNF8,EMP2
SEH1L	173	3.4224E-4	0.94358974	0.93796209	1.42679e+16		GABA-B_receptor_II_signaling(P)	0.0003	3	1	0.0106	0.2088	CACNA1B		Integrin-linked kinase signaling(N)	0.004	45	2	0.0117	0.1902	RHOG,ZEB1		modulation of age-related behavioral decline	0.0005	7	2	0.0022191	0.1364	PSEN1,PICALM
CDC123	179	3.6839E-4	0.97354497	0.9376687	1.4837e+16		mRNA Editing(R)	0.0003	3	1	0.0106	0.2088	A1CF		Wnt signaling pathway(P)	0.024	271	4	0.0165	0.1902	CDH4,PRKCH,FBXW11,GNA11		membrane raft assembly	0.0005	7	2	0.0022191	0.1364	S100A10,EMP2
WDR91	173	3.4804E-4	0.94358974	0.9370211	142537240050495		Endogenous_cannabinoid_signaling(P)	0.0003	3	1	0.0106	0.2088	CACNA1B		Thromboxane A2 receptor signaling(N)	0.0048	54	2	0.0165	0.1902	PRKCH,GNA11		CDP-diacylglycerol biosynthetic process	0.0006	8	2	0.00288	0.1364	CDS2,AGPAT1
KBTBD11	168	3.1891E-4	0.92	0.93869404	1.39974e+16		Presenilin action in Notch and Wnt signaling(N)	0.004	45	2	0.0112	0.2088	TLE1,FBXW11		Endothelin signaling pathway(P)	0.0049	55	2	0.0171	0.1902	PRKCH,GNA11		response to amyloid-beta	0.0006	8	2	0.00288	0.1364	CACNA1B,RAMP3
GPR52	177	3.5753E-4	0.96335079	0.93810991	1.46454e+16		Notch-mediated HES/HEY network(N)	0.0042	47	2	0.0121	0.2088	YY1,TLE1		Neuroactive ligand-receptor interaction(K)	0.0245	277	4	0.0178	0.1902	HRH3,P2RY14,GRIN1,GH1		positive regulation of fatty acid beta-oxidation	0.0008	10	2	0.004443	0.1364	CPT1A,ABCD2
DEFA6	170	3.3485E-4	0.92929293	0.93727811	1.39764e+16		Neuroactive ligand-receptor interaction(K)	0.0245	277	4	0.0163	0.2088	CHRNA2,HRH3,P2RY14,GRIN1		Endothelins(N)	0.0055	62	2	0.0214	0.1902	PRKCH,GNA11		neuron projection maintenance	0.0008	10	2	0.004443	0.1364	PSEN1,ABCD2
P2RY14	179	3.67E-4	0.97354497	0.93791978	1484095160379130		mTOR signaling pathway(N)	0.0057	64	2	0.0217	0.2088	YY1,SGK1		Shigellosis(K)	0.0058	65	2	0.0234	0.1902	FBXW11,RHOG		vesicle budding from membrane	0.0008	11	2	0.005342	0.1364	S100A10,PICALM
ACADS	164	3.0084E-4	0.90196078	0.93917402	1362871396895780		Shigellosis(K)	0.0058	65	2	0.0223	0.2088	FBXW11,RHOG		sumoylation as a mechanism to modulate ctbp-dependent gene responses(B)	0.0006	7	1	0.0251	0.1902	ZEB1		camera-type eye development	0.0031	41	3	0.0078246	0.1364	PKNOX1,GPD2,SKI
BRD9	172	3.3684E-4	0.93877551	0.93825649	1.41785e+16		Presynaptic depolarization and calcium channel opening(R)	0.0006	7	1	0.0245	0.2088	CACNA1B		Presynaptic depolarization and calcium channel opening(R)	0.0006	7	1	0.0251	0.1902	CACNA1B		regulation of synaptic plasticity	0.0033	43	3	0.0089004	0.1364	RIMS3,PSEN1,GRIN1
SGK1	170	3.2399E-4	0.92929293	0.93908806	1.4097e+16		p73 transcription factor network(N)	0.0067	76	2	0.0298	0.2088	YAP1,CDK6		Calcium signaling pathway(K)	0.0162	183	3	0.0286	0.1902	CACNA1B,GNA11,GRIN1		calcium-dependent cell-cell adhesion via plasma membrane cell adhesion molecules	0.0033	43	3	0.0089004	0.1364	CDH4,SELP,ARVCF
HCFC2	177	3.578E-4	0.96335079	0.93804571	1.46444e+16		C-MYB transcription factor network(N)	0.0073	82	2	0.0342	0.2088	SKI,CDK6		Taurine and hypotaurine metabolism(K)	0.001	11	1	0.0391	0.1902	GAD1		heterophilic cell-cell adhesion via plasma membrane cell adhesion molecules	0.0033	43	3	0.0089004	0.1364	CDH4,VCAM1,SELP
PICALM	173	3.3793E-4	0.94358974	0.93870144	1.4279e+16		Dissolution of Fibrin Clot(R)	0.0009	10	1	0.0348	0.2088	S100A10		GABAergic synapse(K)	0.0078	88	2	0.0407	0.1902	CACNA1B,GAD1		positive regulation of glial cell proliferation	0.0011	15	2	0.0096843	0.1364	PRKCH,IL6
TBC1D16	170	3.2627E-4	0.92929293	0.93873999	1.39979e+16		estrogen responsive protein efp controls cell cycle and breast tumors growth(B)	0.0011	12	1	0.0416	0.2088	CDK6		epo signaling pathway(B)	0.0011	12	1	0.0426	0.1902	CDC25B		positive regulation of receptor recycling	0.0011	15	2	0.0096843	0.1364	PSEN1,RAMP3
CASP1	179	3.6946E-4	0.97354497	0.93754315	1.48241e+16		alpha-linolenic (omega3) and linoleic (omega6) acid metabolism(R)	0.0012	13	1	0.045	0.2088	FADS2		insulin signaling pathway(B)	0.0011	12	1	0.0426	0.1902	CDC25B		regulation of aspartic-type endopeptidase activity involved in amyloid precursor protein catabolic process	0.0001	1	1	0.0097233	0.1364	PICALM
CHST4	170	3.2266E-4	0.92929293	0.93936652	1.41011e+16		Glycerophospholipid metabolism(K)	0.0086	97	2	0.0463	0.2088	GPD2,PTDSS2		Morphine addiction(K)	0.0081	91	2	0.0432	0.1902	CACNA1B,PDE3A		cellular response to tetrahydrofolate	0.0001	1	1	0.0097233	0.1364	SHMT2
IRX5	167	3.0855E-4	0.91542289	0.93983118	1.3826e+16		Glycosaminoglycan biosynthesis - keratan sulfate(K)	0.0012	14	1	0.0484	0.2088	CHST4		Mitochondrial translation(R)	0.0082	93	2	0.0449	0.1902	MRPL4,MRPL19		L-serine catabolic process	0.0001	1	1	0.0097233	0.1364	SHMT2
PDE3A	169	3.3384E-4	0.92462312	0.93660186	1.38727e+16		Cadherin signaling pathway(P)	0.0088	100	2	0.0489	0.2088	PCDH9,PCDH7		alpha-linolenic (omega3) and linoleic (omega6) acid metabolism(R)	0.0012	13	1	0.0461	0.1902	FADS2		negative regulation of anti-Mullerian hormone signaling pathway	0.0001	1	1	0.0097233	0.1364	DKK3
MBNL2	168	3.262E-4	0.92	0.93733961	1.38836e+16		Heterotrimeric G-protein signaling pathway-Gq alpha and Go alpha mediated pathway(P)	0.0096	108	2	0.0561	0.2088	PRKCH,CACNA1B		Cytosolic iron-sulfur cluster assembly(R)	0.0012	13	1	0.0461	0.1902	NDOR1		regulation of melanocyte differentiation	0.0001	1	1	0.0097233	0.1364	GNA11
GTF2I-GTF2IP1-LOC100093631	177	3.6556E-4	0.96335079	0.93682589	1.46256e+16		nitric oxide signaling pathway(B)	0.0015	17	1	0.0584	0.2088	GRIN1		Glycerophospholipid metabolism(K)	0.0086	97	2	0.0484	0.1902	GPD2,PTDSS2		regulation of viral budding via host ESCRT complex	0.0001	1	1	0.0097233	0.1364	SNF8
NT5M	171	3.2545E-4	0.93401015	0.93952528	1.42212e+16		Signaling by Hippo(R)	0.0018	20	1	0.0684	0.2088	YAP1		Glycosaminoglycan biosynthesis - keratan sulfate(K)	0.0012	14	1	0.0495	0.1902	CHST4		positive regulation of lung ciliated cell differentiation	0.0001	1	1	0.0097233	0.1364	FOXJ1
LTB4R	164	3.1558E-4	0.90196078	0.93633099	1.3588e+16		Synaptic adhesion-like molecules(R)	0.0018	20	1	0.0684	0.2088	GRIN1		Prolactin receptor signaling(R)	0.0013	15	1	0.053	0.1902	GH1		protein-pyridoxal-5-phosphate linkage	0.0001	1	1	0.0097233	0.1364	GAD1
MGAT4B	175	3.4996E-4	0.95336788	0.93799672	144.56		Huntington disease(P)	0.0107	121	2	0.0684	0.2088	RHOG,GRIN1		PAR4-mediated thrombin signaling events(N)	0.0013	15	1	0.053	0.1902	GNA11		regulation of multivesicular body size involved in endosome transport	0.0001	1	1	0.0097233	0.1364	SNF8
SLC24A3	178	3.6702E-4	0.96842105	0.93728179	1.47263e+16		Clathrin-mediated endocytosis(R)	0.011	124	2	0.0714	0.2088	AGFG1,PICALM		akt signaling pathway(B)	0.0014	16	1	0.0564	0.1902	GH1		glucagon secretion	0.0001	1	1	0.0097233	0.1364	IL6
COG4	171	3.4484E-4	0.93401015	0.93615411	1405344757241940		Effects of PIP2 hydrolysis(R)	0.002	23	1	0.0782	0.2088	PRKCH		Heterotrimeric G-protein signaling pathway-Gq alpha and Go alpha mediated pathway(P)	0.0096	108	2	0.0586	0.1902	PRKCH,CACNA1B		seminal clot liquefaction	0.0001	1	1	0.0097233	0.1364	KLK14
KLK14	175	3.451E-4	0.95336788	0.93885057	1.44914e+16		alpha-Linolenic acid metabolism(K)	0.0022	25	1	0.0848	0.2088	FADS2		Thrombin signalling through proteinase activated receptors (PARs)(R)	0.0015	17	1	0.0598	0.1902	GNA11		G protein-coupled receptor signaling pathway involved in heart process	0.0001	1	1	0.0097233	0.1364	RAMP3
CNIH3	168	3.2138E-4	0.92	0.93819504	1.38961e+16		Apoptosis signaling pathway(P)	0.0023	26	1	0.088	0.2088	PRKCH		nitric oxide signaling pathway(B)	0.0015	17	1	0.0598	0.1902	GRIN1		regulation of cellular protein catabolic process	0.0001	1	1	0.0097233	0.1364	WDR91
VCAM1	171	3.3963E-4	0.93401015	0.9370485	1.40667e+16		RNA Polymerase II Transcription(R)	0.0783	885	6	0.0893	0.2088	NOC2L,YY1,SGK1,YAP1,SKI,CDK6		Signal amplification(R)	0.0015	17	1	0.0598	0.1902	GNA11		propylene metabolic process	0.0001	1	1	0.0097233	0.1364	GRIN1
SPAG11A-SPAG11B	171	3.3287E-4	0.93401015	0.93835569	1408608731130150		Biosynthesis of unsaturated fatty acids(K)	0.0024	27	1	0.0912	0.2088	FADS2		Cholinergic synapse(K)	0.0099	112	2	0.0624	0.1902	CACNA1B,GNA11		positive regulation of central B cell tolerance induction	0.0001	1	1	0.0097233	0.1364	FOXJ1
PFN1	170	3.3226E-4	0.92929293	0.93769579	1.40764e+16		Triglyceride metabolism(R)	0.0025	28	1	0.0944	0.2088	GPD2		Synthesis, secretion, and deacylation of Ghrelin(R)	0.0016	18	1	0.0632	0.1902	GH1		D-gluconate metabolic process	0.0001	1	1	0.0097233	0.1364	PGD
CDH4	177	3.556E-4	0.96335079	0.93843092	1465031422586170		Signaling by BMP(R)	0.0025	28	1	0.0944	0.2088	SKI		Sphingosine 1-phosphate (S1P) pathway(N)	0.0016	18	1	0.0632	0.1902	GNA11		copper ion import across plasma membrane	0.0001	1	1	0.0097233	0.1364	SLC31A1
FOXJ1	175	3.6081E-4	0.95336788	0.93622332	144.29		IL2 signaling events mediated by STAT5(N)	0.0025	28	1	0.0944	0.2088	CDK6		the co-stimulatory signal during t-cell activation(B)	0.0018	20	1	0.07	0.1902	CDC25B		response to glycine	0.0001	1	1	0.0097233	0.1364	GRIN1
NDOR1	176	3.623E-4	0.95833333	0.93668831	1.45298e+16		ErbB4 signaling events(N)	0.0025	28	1	0.0944	0.2088	YAP1		Synaptic adhesion-like molecules(R)	0.0018	20	1	0.07	0.1902	GRIN1		glomerular parietal epithelial cell development	0.0001	1	1	0.0097233	0.1364	FOXJ1
GH1	169	3.32E-4	0.92462312	0.93702451	1.39837e+16		Wnt signaling pathway(K)	0.0132	149	2	0.0976	0.2088	FBXW11,SERPINF1		Vascular smooth muscle contraction(K)	0.0107	121	2	0.0714	0.1902	PRKCH,GNA11		amyloid-beta clearance by transcytosis	0.0001	1	1	0.0097233	0.1364	PICALM
HPS6	171	3.3155E-4	0.93401015	0.93849329	1408812729498160		Beta2 integrin cell surface interactions(N)	0.0026	29	1	0.0976	0.2088	TGFBI		Huntington disease(P)	0.0107	121	2	0.0714	0.1902	RHOG,GRIN1		regulation of astrocyte activation	0.0001	1	1	0.0097233	0.1364	IL6
CERS4	171	3.4002E-4	0.93401015	0.9370485	1.40667e+16		GPVI-mediated activation cascade(R)	0.0027	30	1	0.1008	0.2088	RHOG		cell cycle: g1/s check point(B)	0.0019	21	1	0.0734	0.1902	CDC25B		regulation of transcription by glucose	0.0001	1	1	0.0097233	0.1364	RRP8
ANGPTL3	172	3.4314E-4	0.93877551	0.9371685	1.41848e+16		Cargo concentration in the ER(R)	0.0027	30	1	0.1008	0.2088	CNIH3		how progesterone initiates the oocyte maturation(B)	0.0019	21	1	0.0734	0.1902	CDC25B		regulation of maintenance of permeability of blood-brain barrier	0.0001	1	1	0.0097233	0.1364	IL6
GNA11	177	3.5853E-4	0.96335079	0.93798151	1.46434e+16		Hippo signaling pathway(K)	0.0136	154	2	0.1031	0.2088	FBXW11,YAP1		growth hormone signaling pathway(B)	0.0019	21	1	0.0734	0.1902	GH1		glycine biosynthetic process from serine	0.0001	1	1	0.0097233	0.1364	SHMT2
SP140L	171	3.405E-4	0.93401015	0.9369109	1.41702e+16		Circadian rhythm(K)	0.0027	31	1	0.104	0.2088	FBXW11		igf-1 signaling pathway(B)	0.0019	21	1	0.0734	0.1902	CDC25B		negative regulation of core promoter binding	0.0001	1	1	0.0097233	0.1364	PSEN1
BSDC1	170	3.268E-4	0.92929293	0.93860077	1.39959e+16		Cellular senescence(K)	0.0142	160	2	0.1099	0.2088	FBXW11,CDK6		p38 signaling mediated by MAPKAP kinases(N)	0.0019	21	1	0.0734	0.1902	CDC25B		positive regulation of coagulation	0.0001	1	1	0.0097233	0.1364	PSEN1
ST8SIA2	175	3.369E-4	0.95336788	0.9401642	1467716883116880		Oncogene Induced Senescence(R)	0.0029	33	1	0.1104	0.2088	CDK6		Effects of PIP2 hydrolysis(R)	0.002	23	1	0.0801	0.1902	PRKCH		epidermal growth factor receptor signaling pathway via I-kappaB kinase/NF-kappaB cascade	0.0001	1	1	0.0097233	0.1364	RASSF2
A1CF	175	3.5537E-4	0.95336788	0.93714286	144.43		Neurotransmitter receptors and postsynaptic signal transmission(R)	0.0148	167	2	0.1179	0.2088	CHRNA2,GRIN1		regulation of eif-4e and p70s6 kinase(B)	0.002	23	1	0.0801	0.1902	GH1		cardiac neuron differentiation	0.0001	1	1	0.0097233	0.1364	VCAM1
MEP1A	174	3.4798E-4	0.94845361	0.93767856	1.43574e+16		Fanconi Anemia Pathway(R)	0.0032	36	1	0.1198	0.2088	FAN1		Growth hormone receptor signaling(R)	0.0021	24	1	0.0835	0.1902	GH1		central tolerance induction	0.0001	1	1	0.0097233	0.1364	FOXJ1
MTHFSD	174	3.5268E-4	0.94845361	0.93694771	1444009195402290		Aldosterone-regulated sodium reabsorption(K)	0.0033	37	1	0.1229	0.2088	SGK1		mtor signaling pathway(B)	0.0021	24	1	0.0835	0.1902	GH1		Cajal-Retzius cell differentiation	0.0001	1	1	0.0097233	0.1364	PSEN1
MAGEF1	175	3.5627E-4	0.95336788	0.93701149	144.41		Class I PI3K signaling events(N)	0.0035	40	1	0.1322	0.2088	SGK1		S1P3 pathway(N)	0.0022	25	1	0.0868	0.1902	GNA11		regulation of nucleus size	0.0001	1	1	0.0097233	0.1364	HP1BP3
SMURF2	177	3.6053E-4	0.96335079	0.9376605	1.45446e+16		BMP receptor signaling(N)	0.0036	41	1	0.1353	0.2088	SKI		alpha-Linolenic acid metabolism(K)	0.0022	25	1	0.0868	0.1902	FADS2		regulation of membrane depolarization during action potential	0.0001	1	1	0.0097233	0.1364	PTPN3
NOC2L	172	3.3413E-4	0.93877551	0.93873249	1418555585428140		Calcium signaling pathway(K)	0.0162	183	2	0.1368	0.2088	CACNA1B,GRIN1		Cortocotropin releasing factor receptor signaling pathway(P)	0.0022	25	1	0.0868	0.1902	GNA11		pons maturation	0.0001	1	1	0.0097233	0.1364	GRIN1
COX17-POPDC2	171	3.3149E-4	0.93401015	0.93842449	1.4181e+16		Beta3 integrin cell surface interactions(N)	0.0038	43	1	0.1414	0.2088	TGFBI		ras-independent pathway in nk cell-mediated cytotoxicity(B)	0.0022	25	1	0.0868	0.1902	CDC25B		regulation of membrane potential	0.0067	89	4	0.0117	0.1364	RIMS3,CHRNA2,CNIH3,GRIN1
PCMT1	174	3.4923E-4	0.94845361	0.93747924	1.43544e+16		Signaling by ERBB4(R)	0.0039	44	1	0.1444	0.2088	YAP1		S1P2 pathway(N)	0.0023	26	1	0.0901	0.1902	GNA11		positive regulation of protein localization to plasma membrane	0.0036	48	3	0.012	0.1364	PRKCH,RHOG,RAMP3
TLE1	179	3.7622E-4	0.97354497	0.93647605	1.48075e+16		Insulin Pathway(N)	0.004	45	1	0.1475	0.2088	SGK1		Apoptosis signaling pathway(P)	0.0023	26	1	0.0901	0.1902	PRKCH		protein glycosylation	0.0038	50	3	0.0133	0.1364	PSEN1,ST8SIA2,TMEM115
CEBPE	175	3.4521E-4	0.95336788	0.93878489	1456194805194800		Fanconi anemia pathway(N)	0.004	45	1	0.1475	0.2088	FAN1		Calcium signaling in the CD4+ TCR pathway(N)	0.0024	27	1	0.0934	0.1902	BATF3		protein processing	0.0038	50	3	0.0133	0.1364	PSEN1,CPM,FKRP
SHMT2	176	3.5717E-4	0.95833333	0.93753247	1.45427e+16		Validated transcriptional targets of deltaNp63 isoforms(N)	0.004	45	1	0.1475	0.2088	YAP1		Biosynthesis of unsaturated fatty acids(K)	0.0024	27	1	0.0934	0.1902	FADS2		leukocyte tethering or rolling	0.0014	18	2	0.0137	0.1364	VCAM1,SELP
OR10J1	176	3.639E-4	0.95833333	0.93642857	1.45258e+16		Integrin-linked kinase signaling(N)	0.004	45	1	0.1475	0.2088	RHOG		Cell adhesion molecules (CAMs)(K)	0.0127	144	2	0.0961	0.1902	CDH4,MAG		myeloid dendritic cell differentiation	0.0014	18	2	0.0137	0.1364	PSEN1,BATF3
XAB2	166	3.2136E-4	0.91089109	0.93676524	1.36878e+16		Regulation of RhoA activity(N)	0.0041	46	1	0.1505	0.2088	ARHGEF10L		Butanoate metabolism(K)	0.0025	28	1	0.0967	0.1902	GAD1		mRNA export from nucleus	0.0073	96	4	0.015	0.1364	AGFG1,SEH1L,RBM8A,AAAS
MAG	177	3.6486E-4	0.96335079	0.93695429	1.45338e+16		Type II diabetes mellitus(K)	0.0041	46	1	0.1505	0.2088	CACNA1B		Triglyceride metabolism(R)	0.0025	28	1	0.0967	0.1902	GPD2		regulation of transforming growth factor beta receptor signaling pathway	0.0014	19	2	0.0151	0.1364	DKK3,SMURF2
LOC101928826-TPT1	174	3.4948E-4	0.94845361	0.93747924	1.42605e+16		TGF-beta receptor signaling(N)	0.0042	47	1	0.1535	0.2088	YAP1		Signaling by BMP(R)	0.0025	28	1	0.0967	0.1902	SKI		oocyte maturation	0.0015	20	2	0.0167	0.1364	CDC25B,PDE3A
AC104537.2-TCEB1P28	169	3.3442E-4	0.92462312	0.93660186	1406021580229720		Signaling by EGFR(R)	0.0042	47	1	0.1535	0.2088	PTPN3		Beta2 integrin cell surface interactions(N)	0.0026	29	1	0.1	0.1902	TGFBI		calcium-mediated signaling using intracellular calcium source	0.0015	20	2	0.0167	0.1364	VCAM1,SELP
SARS2	174	3.4771E-4	0.94845361	0.937745	1445222988505740		Hedgehog signaling pathway(K)	0.0042	47	1	0.1535	0.2088	FBXW11		Hippo signaling pathway - multiple species(K)	0.0026	29	1	0.1	0.1902	RASSF2		negative regulation of NIK/NF-kappaB signaling	0.0015	20	2	0.0167	0.1364	RASSF2,FBXW11
SYNJ2BP-SYNJ2BP-COX16	169	3.3108E-4	0.92462312	0.9371654	1.3881e+16		Integrins in angiogenesis(N)	0.0042	47	1	0.1535	0.2088	ANGPTL3		Wnt signaling pathway(K)	0.0132	149	2	0.1017	0.1902	FBXW11,SERPINF1		negative regulation of axonogenesis	0.0016	21	2	0.0183	0.1364	MAG,PSEN1
DKK3	177	3.6451E-4	0.96335079	0.93701849	1.46285e+16		Hedgehog signaling events mediated by Gli proteins(N)	0.0042	48	1	0.1565	0.2088	FBXW11		GPVI-mediated activation cascade(R)	0.0027	30	1	0.1032	0.1902	RHOG		platelet activation	0.0077	102	4	0.0183	0.1364	PRKCH,IL6,VAV1,GNA11
TGFBI	173	3.4212E-4	0.94358974	0.93802931	141749983389808		FoxO family signaling(N)	0.0043	49	1	0.1595	0.2088	SGK1		Ribosome(K)	0.0135	153	2	0.1063	0.1902	MRPL4,MRPL19		positive regulation of oocyte development	0.0002	2	1	0.0194	0.1364	PDE3A
STK38	177	3.6413E-4	0.96335079	0.93708269	1.46405e+16		Cocaine addiction(K)	0.0043	49	1	0.1595	0.2088	GRIN1		Circadian rhythm(K)	0.0027	31	1	0.1065	0.1902	FBXW11		centrosome-templated microtubule nucleation	0.0002	2	1	0.0194	0.1364	CEP192
SELP	178	3.7032E-4	0.96842105	0.93677395	1471844203125980		Neurexins and neuroligins(R)	0.0044	50	1	0.1625	0.2088	GRIN1		Aurora A signaling(N)	0.0027	31	1	0.1065	0.1902	CDC25B		phosphatidylglycerol biosynthetic process	0.0002	2	1	0.0194	0.1364	CDS2
AKR1C1	164	3.1349E-4	0.90196078	0.93677989	1.36882e+16		Validated transcriptional targets of TAp63 isoforms(N)	0.0044	50	1	0.1625	0.2088	NOC2L		beta-Alanine metabolism(K)	0.0027	31	1	0.1065	0.1902	GAD1		L-serine metabolic process	0.0002	2	1	0.0194	0.1364	SHMT2
TBC1D31	174	3.6017E-4	0.94845361	0.93568534	1.43383e+16		Cholesterol metabolism(K)	0.0044	50	1	0.1625	0.2088	ANGPTL3		trefoil factors initiate mucosal healing(B)	0.0027	31	1	0.1065	0.1902	GH1		meiotic gene conversion	0.0002	2	1	0.0194	0.1364	PRDM9
PVRL3	175	3.4776E-4	0.95336788	0.9383908	1455590909090900		Amyotrophic lateral sclerosis (ALS)(K)	0.0045	51	1	0.1655	0.2088	GRIN1		JAK-STAT signaling pathway(K)	0.0143	162	2	0.1168	0.1902	IL21R,GH1		cellular response to menadione	0.0002	2	1	0.0194	0.1364	NDOR1
PTPN3	177	3.5671E-4	0.96335079	0.93823832	1464734336316890		Senescence-Associated Secretory Phenotype (SASP)(R)	0.0046	52	1	0.1684	0.2088	CDK6		cGMP-PKG signaling pathway(K)	0.0144	163	2	0.118	0.1902	GNA11,PDE3A		positive regulation of L-glutamate import across plasma membrane	0.0002	2	1	0.0194	0.1364	PSEN1
CLEC3B-EXOSC7	176	3.6324E-4	0.95833333	0.93655844	144340395480226		Notch signaling pathway(N)	0.0046	52	1	0.1684	0.2088	YY1		Arf6 signaling events(N)	0.0031	35	1	0.1194	0.1902	GNA11		hepatic immune response	0.0002	2	1	0.0194	0.1364	IL6
SSX2IP	173	3.4406E-4	0.94358974	0.93769324	142638230017939		Role of Calcineurin-dependent NFAT signaling in lymphocytes(N)	0.0046	52	1	0.1684	0.2088	PRKCH		Alanine, aspartate and glutamate metabolism(K)	0.0031	35	1	0.1194	0.1902	GAD1		cell surface pattern recognition receptor signaling pathway	0.0002	2	1	0.0194	0.1364	FCN1
CDK6	164	3.0005E-4	0.90196078	0.93939847	1.34569e+16		Fatty acid metabolism(K)	0.0047	53	1	0.1714	0.2088	FADS2		Fanconi Anemia Pathway(R)	0.0032	36	1	0.1226	0.1902	FAN1		negative regulation of metalloendopeptidase activity involved in amyloid precursor protein catabolic process	0.0002	2	1	0.0194	0.1364	PICALM
ECD	173	3.4743E-4	0.94358974	0.93715553	1425574380439830		Thromboxane A2 receptor signaling(N)	0.0048	54	1	0.1743	0.2088	PRKCH		RNA transport(K)	0.0151	171	2	0.1276	0.1902	RBM8A,AAAS		neutrophil apoptotic process	0.0002	2	1	0.0194	0.1364	IL6
BMP2K	175	3.5748E-4	0.95336788	0.93681445	144.38		Fanconi anemia pathway(K)	0.0048	54	1	0.1743	0.2088	FAN1		Mitotic G2-G2/M phases(R)	0.0157	177	2	0.1349	0.1902	FBXW11,CDC25B		actin rod assembly	0.0002	2	1	0.0194	0.1364	HSP90B1
S100A2	173	3.4857E-4	0.94358974	0.93688668	1428392156862740		NCAM signaling for neurite out-growth(R)	0.0048	54	1	0.1743	0.2088	ST8SIA2		Interleukin-2 family signaling(R)	0.0035	40	1	0.1353	0.1902	IL21R		membrane bending	0.0002	2	1	0.0194	0.1364	PICALM
CPM	179	3.7392E-4	0.97354497	0.93685268	1.47196e+16		Endothelin signaling pathway(P)	0.0049	55	1	0.1772	0.2088	PRKCH		FOXM1 transcription factor network(N)	0.0036	41	1	0.1384	0.1902	CDC25B		positive regulation of unsaturated fatty acid biosynthetic process	0.0002	2	1	0.0194	0.1364	ABCD2
PCDH9	176	3.5561E-4	0.95833333	0.93779221	1.45467e+16		Amyloid fiber formation(R)	0.005	56	1	0.1802	0.2088	TGFBI		BMP receptor signaling(N)	0.0036	41	1	0.1384	0.1902	SKI		negative regulation of phospholipase activity	0.0002	2	1	0.0194	0.1364	ANGPTL3
SETD4	174	3.5546E-4	0.94845361	0.93648263	1.43393e+16		Signaling events mediated by HDAC Class I(N)	0.005	56	1	0.1802	0.2088	YY1		Neurotransmitter release cycle(R)	0.0036	41	1	0.1384	0.1902	GAD1		positive regulation of reciprocal meiotic recombination	0.0002	2	1	0.0194	0.1364	PRDM9
GPRC5B	177	3.5462E-4	0.96335079	0.93855932	1.46523e+16		p53 pathway(N)	0.005	57	1	0.1831	0.2088	YY1		TBC/RABGAPs(R)	0.0037	42	1	0.1415	0.1902	TBC1D16		glycerophosphate shuttle	0.0002	2	1	0.0194	0.1364	GPD2
UBAC1	177	3.6501E-4	0.96335079	0.93695429	1.45338e+16		Alzheimer disease-amyloid secretase pathway(P)	0.0052	59	1	0.1889	0.2088	PRKCH		Plasma membrane estrogen receptor signaling(N)	0.0037	42	1	0.1415	0.1902	GNA11		Golgi vesicle prefusion complex stabilization	0.0002	2	1	0.0194	0.1364	COG4
NAT6	174	3.4944E-4	0.94845361	0.9374128	1.44472e+16		COPII-mediated vesicle transport(R)	0.0052	59	1	0.1889	0.2088	CNIH3		Beta3 integrin cell surface interactions(N)	0.0038	43	1	0.1447	0.1902	TGFBI		pentose biosynthetic process	0.0002	2	1	0.0194	0.1364	PGD
NXT2	171	3.4565E-4	0.93401015	0.93601651	1.41451e+16		Asparagine N-linked glycosylation(R)	0.02	226	2	0.1904	0.2088	ST8SIA2,CNIH3		Type I diabetes mellitus(K)	0.0038	43	1	0.1447	0.1902	GAD1		cardiac muscle tissue regeneration	0.0002	2	1	0.0194	0.1364	YAP1
HSP90B1	169	3.3082E-4	0.92462312	0.93723584	1.3882e+16		Coregulation of Androgen receptor activity(N)	0.0053	60	1	0.1917	0.2088	CDK6		PAR1-mediated thrombin signaling events(N)	0.0038	43	1	0.1447	0.1902	GNA11		positive regulation of calcium ion import across plasma membrane	0.0002	2	1	0.0194	0.1364	RAMP3
CTNS	172	3.3349E-4	0.93877551	0.93880049	1.42097e+16		Signaling by NOTCH1(R)	0.0053	60	1	0.1917	0.2088	TLE1		PLK1 signaling events(N)	0.0039	44	1	0.1478	0.1902	CDC25B		glutamate decarboxylation to succinate	0.0002	2	1	0.0194	0.1364	GAD1
ABCD2	170	3.2386E-4	0.92929293	0.93908806	141198224852071		Neurotrophic factor-mediated Trk receptor signaling(N)	0.0053	60	1	0.1917	0.2088	RHOG		Presenilin action in Notch and Wnt signaling(N)	0.004	45	1	0.1509	0.1902	FBXW11		olfactory learning	0.0002	2	1	0.0194	0.1364	GRIN1
LRRC48	169	3.3258E-4	0.92462312	0.93695407	1.38779e+16		Parkinson disease(P)	0.0054	61	1	0.1946	0.2088	FBXW11		Fanconi anemia pathway(N)	0.004	45	1	0.1509	0.1902	FAN1		smooth endoplasmic reticulum calcium ion homeostasis	0.0002	2	1	0.0194	0.1364	PSEN1
FAN1	173	3.495E-4	0.94358974	0.93675225	1424968440635170		Endothelins(N)	0.0055	62	1	0.1975	0.2088	PRKCH		Calcineurin-regulated NFAT-dependent transcription in lymphocytes(N)	0.0041	46	1	0.154	0.1902	BATF3		mRNA localization resulting in posttranscriptional regulation of gene expression	0.0002	2	1	0.0194	0.1364	A1CF
ZNF780B	168	3.2581E-4	0.92	0.93741089	1.37908e+16		Synaptic vesicle cycle(K)	0.0056	63	1	0.2003	0.2088	CACNA1B		Regulation of RhoA activity(N)	0.0041	46	1	0.154	0.1902	ARHGEF10L		iron ion import across plasma membrane	0.0002	2	1	0.0194	0.1364	PICALM
CYB5A	170	3.362E-4	0.92929293	0.93699965	1.39723e+16		Signaling events mediated by VEGFR1 and VEGFR2(N)	0.0056	63	1	0.2003	0.2088	FBXW11		Type II diabetes mellitus(K)	0.0041	46	1	0.154	0.1902	CACNA1B		acylglycerol homeostasis	0.0002	2	1	0.0194	0.1364	ANGPTL3
ATP9A	175	3.5196E-4	0.95336788	0.93773399	1.4452e+16		Regulation of retinoblastoma protein(N)	0.0057	64	1	0.2032	0.2088	CDK6		Hedgehog signaling pathway(K)	0.0042	47	1	0.157	0.1902	FBXW11		ganglioside biosynthetic process	0.0002	2	1	0.0194	0.1364	ST8SIA2
NPTX1	168	3.1903E-4	0.92	0.93862275	1380843195266270		Cell junction organization(R)	0.0058	65	1	0.206	0.2088	CDH4		Signaling by EGFR(R)	0.0042	47	1	0.157	0.1902	PTPN3		negative regulation of germinal center formation	0.0002	2	1	0.0194	0.1364	FOXJ1
GSR	168	3.1346E-4	0.92	0.93962076	1382292899408280		Acute myeloid leukemia(K)	0.0058	66	1	0.2088	0.2088	CEBPE		G alpha (q) signalling events(R)	0.0173	196	2	0.1587	0.1902	PRKCH,GNA11		cross-receptor inhibition within G protein-coupled receptor heterodimer	0.0002	2	1	0.0194	0.1364	RAMP3
PKNOX1	178	3.6741E-4	0.96842105	0.93721831	1472534053104010		Oxidative Stress Induced Senescence(R)	0.0058	66	1	0.2088	0.2088	CDK6		Hedgehog signaling events mediated by Gli proteins(N)	0.0042	48	1	0.1601	0.1902	FBXW11		generation of catalytic spliceosome for first transesterification step	0.0002	2	1	0.0194	0.1364	XAB2
R3HDM1	163	3.1089E-4	0.89756098	0.93652958	1.34972e+16		Non-small cell lung cancer(K)	0.0058	66	1	0.2088	0.2088	CDK6		cAMP signaling pathway(K)	0.0176	199	2	0.1625	0.1902	GRIN1,PDE3A		defense response to Gram-negative bacterium	0.0044	58	3	0.0197	0.1364	DEFA6,SELP,IL6
SERPINF1	170	3.2772E-4	0.92929293	0.93846154	1.40877e+16		Activation of anterior HOX genes in hindbrain development during early embryogenesis(R)	0.0058	66	1	0.2088	0.2088	YY1		Cocaine addiction(K)	0.0043	49	1	0.1632	0.1902	GRIN1		nucleocytoplasmic transport	0.0017	22	2	0.0199	0.1364	AAAS,NXT2
COX7BP1-COX7BP1	165	3.0323E-4	0.90640394	0.93946785	1.374e+16		Beta1 integrin cell surface interactions(N)	0.0058	66	1	0.2088	0.2088	TGFBI		N-Glycan biosynthesis(K)	0.0043	49	1	0.1632	0.1902	MGAT4B		cell proliferation	0.0265	350	8	0.0221	0.1364	SERPINF1,ECD,TGFBI,PICALM,EMP2,PAX1,YAP1,SKI
DNASE1	172	3.2688E-4	0.93877551	0.93995648	1430904392764850		Interleukin-17 signaling(R)	0.0059	67	1	0.2116	0.2116	FBXW11		Validated transcriptional targets of TAp63 isoforms(N)	0.0044	50	1	0.1662	0.1902	NOC2L		positive regulation of cell-matrix adhesion	0.0018	24	2	0.0234	0.1364	CDK6,EMP2
METTL22	173	3.4299E-4	0.94358974	0.93789488	1.42669e+16		Long-term potentiation(K)	0.0059	67	1	0.2116	0.2116	GRIN1		Neurexins and neuroligins(R)	0.0044	50	1	0.1662	0.1902	GRIN1		protein localization to cell surface	0.0018	24	2	0.0234	0.1364	FCN1,EMP2
FAM189A2	177	3.6275E-4	0.96335079	0.9372753	1463248904970480		Plasma lipoprotein assembly, remodeling, and clearance(R)	0.006	68	1	0.2144	0.2144	ANGPTL3		Amyotrophic lateral sclerosis (ALS)(K)	0.0045	51	1	0.1692	0.1902	GRIN1		synaptic transmission, glutamatergic	0.0019	25	2	0.0253	0.1364	CNIH3,GRIN1
ARID4B	168	3.3018E-4	0.92	0.93662675	1.38732e+16		Amphetamine addiction(K)	0.006	68	1	0.2144	0.2144	GRIN1		Role of Calcineurin-dependent NFAT signaling in lymphocytes(N)	0.0046	52	1	0.1722	0.1902	PRKCH		positive regulation of JAK-STAT cascade	0.0019	25	2	0.0253	0.1364	GH1,IL6
RRP8	163	3.0897E-4	0.89756098	0.93690828	1342161629932590		E2F transcription factor network(N)	0.006	68	1	0.2144	0.2144	YY1		Fatty acid metabolism(K)	0.0047	53	1	0.1753	0.1902	FADS2		leukocyte cell-cell adhesion	0.002	26	2	0.0271	0.1364	VCAM1,SELP
VGLL3	174	3.4875E-4	0.94845361	0.93761212	1.43564e+16		Degradation of beta-catenin by the destruction complex(R)	0.0062	70	1	0.22	0.22	TLE1		Metabolism of non-coding RNA(R)	0.0047	53	1	0.1753	0.1902	AAAS		regulation of glomerular filtration	0.0002	3	1	0.0289	0.1364	EMP2
TRIM14	172	3.3338E-4	0.93877551	0.93886849	1.41876e+16		Glioma(K)	0.0063	71	1	0.2228	0.2228	CDK6		Fanconi anemia pathway(K)	0.0048	54	1	0.1783	0.1902	FAN1		mRNA modification	0.0002	3	1	0.0289	0.1364	A1CF
RHOG	174	3.5127E-4	0.94845361	0.93714703	1.43493e+16		Melanoma(K)	0.0064	72	1	0.2255	0.2255	CDK6		Human immunodeficiency virus 1 infection(K)	0.0188	212	2	0.1793	0.1902	FBXW11,GNA11		bone maturation	0.0002	3	1	0.0289	0.1364	GH1
RIMS3	171	3.3684E-4	0.93401015	0.9375301	1.40738e+16		Adherens junction(K)	0.0064	72	1	0.2255	0.2255	SSX2IP		Amyloid fiber formation(R)	0.005	56	1	0.1842	0.1902	TGFBI		renal sodium ion absorption	0.0002	3	1	0.0289	0.1364	SGK1
ZBTB40	165	3.0762E-4	0.90640394	0.93865484	1.36212e+16		p53 signaling pathway(K)	0.0064	72	1	0.2255	0.2255	CDK6		tRNA processing in the nucleus(R)	0.0051	58	1	0.1902	0.1902	AAAS		oligosaccharide metabolic process	0.0002	3	1	0.0289	0.1364	ST8SIA2
FCN1	171	3.411E-4	0.93401015	0.93684211	1.41574e+16		Signaling by TGF-beta Receptor Complex(R)	0.0065	73	1	0.2283	0.2283	SKI		Alzheimer disease-amyloid secretase pathway(P)	0.0052	59	1	0.1931	0.1931	PRKCH		protein localization to postsynaptic membrane	0.0002	3	1	0.0289	0.1364	GRIN1
AGPAT1	173	3.5703E-4	0.94358974	0.9354752	1.42305e+16		Bacterial invasion of epithelial cells(K)	0.0065	74	1	0.231	0.231	RHOG		Neurotrophic factor-mediated Trk receptor signaling(N)	0.0053	60	1	0.196	0.196	RHOG		regulation of amyloid-beta formation	0.0002	3	1	0.0289	0.1364	PICALM
MRPL4	166	3.0745E-4	0.91089109	0.93932092	1.38187e+16		PPAR signaling pathway(K)	0.0065	74	1	0.231	0.231	FADS2		Long-term depression(K)	0.0053	60	1	0.196	0.196	GNA11		negative regulation of humoral immune response mediated by circulating immunoglobulin	0.0002	3	1	0.0289	0.1364	FOXJ1
AGFG1	177	3.6133E-4	0.96335079	0.9375321	1.46475e+16		O-linked glycosylation(R)	0.0066	75	1	0.2338	0.2338	CHST4		Parkinson disease(P)	0.0054	61	1	0.199	0.199	FBXW11		positive regulation of platelet activation	0.0002	3	1	0.0289	0.1364	SELP
RFPL1S	166	3.1433E-4	0.91089109	0.93807959	1.37068e+16		Pancreatic cancer(K)	0.0066	75	1	0.2338	0.2338	CDK6		Platelet homeostasis(R)	0.0056	63	1	0.2048	0.2048	PDE3A		contact inhibition	0.0002	3	1	0.0289	0.1364	YAP1
GAD1	166	3.2645E-4	0.91089109	0.93581599	1.36957e+16		Chronic myeloid leukemia(K)	0.0067	76	1	0.2365	0.2365	CDK6		Signaling events mediated by VEGFR1 and VEGFR2(N)	0.0056	63	1	0.2048	0.2048	FBXW11		negative regulation of autophagosome maturation	0.0002	3	1	0.0289	0.1364	UBQLN4
PSEN1	172	3.4838E-4	0.93877551	0.93628451	1.4149e+16		Regulation of nuclear SMAD2/3 signaling(N)	0.0068	77	1	0.2392	0.2392	SKI		LPA receptor mediated events(N)	0.0056	63	1	0.2048	0.2048	GNA11		regulation of gastric acid secretion	0.0002	3	1	0.0289	0.1364	SGK1
GPN3	174	3.5147E-4	0.94845361	0.93714703	1.43493e+16		Glucocorticoid receptor regulatory network(N)	0.0069	78	1	0.2419	0.2419	SGK1		Synaptic vesicle cycle(K)	0.0056	63	1	0.2048	0.2048	CACNA1B		gamma-aminobutyric acid biosynthetic process	0.0002	3	1	0.0289	0.1364	GAD1
ARVCF	171	3.3496E-4	0.93401015	0.9378741	1.40908e+16		Regulation of nuclear beta catenin signaling and target gene transcription(N)	0.0071	80	1	0.2473	0.2473	TLE1		Cortisol synthesis and secretion(K)	0.0057	64	1	0.2077	0.2077	GNA11		positive regulation of type B pancreatic cell apoptotic process	0.0002	3	1	0.0289	0.1364	IL6
RASSF2	174	3.5895E-4	0.94845361	0.93588466	1433024630541870		TGF-beta signaling pathway(P)	0.0071	80	1	0.2473	0.2473	SKI		Inflammatory bowel disease (IBD)(K)	0.0058	65	1	0.2106	0.2106	IL21R		negative regulation of stem cell population maintenance	0.0002	3	1	0.0289	0.1364	LOXL2
MAGEB3	168	3.2591E-4	0.92	0.93741089	1369701324316700										Renin secretion(K)	0.0058	65	1	0.2106	0.2106	PDE3A		glycerol-3-phosphate catabolic process	0.0002	3	1	0.0289	0.1364	GPD2
BEX4	170	3.1946E-4	0.92929293	0.93992342	1.41094e+16										Cell junction organization(R)	0.0058	65	1	0.2106	0.2106	CDH4		astrocyte activation involved in immune response	0.0002	3	1	0.0289	0.1364	PSEN1
PRKCH	173	3.4701E-4	0.94358974	0.93722274	1.43505e+16										Processing of Capped Intron-Containing Pre-mRNA(R)	0.0209	236	2	0.2109	0.2109	RBM8A,AAAS		pentose-phosphate shunt, oxidative branch	0.0002	3	1	0.0289	0.1364	PGD
LOC100272216	173	3.3848E-4	0.94358974	0.93863423	1437189555511260										Beta1 integrin cell surface interactions(N)	0.0058	66	1	0.2134	0.2134	TGFBI		lateral mesoderm development	0.0002	3	1	0.0289	0.1364	YAP1
YAP1	176	3.5476E-4	0.95833333	0.93792208	1.46425e+16										Interleukin-17 signaling(R)	0.0059	67	1	0.2163	0.2163	FBXW11		positive regulation of G2/MI transition of meiotic cell cycle	0.0002	3	1	0.0289	0.1364	CDC25B
BATF3	176	3.4473E-4	0.95833333	0.93954545	145735426296867										Long-term potentiation(K)	0.0059	67	1	0.2163	0.2163	GRIN1		regulation of vasculogenesis	0.0002	3	1	0.0289	0.1364	EMP2
PTDSS2	174	3.4529E-4	0.94845361	0.93814364	143759617301176										ISG15 antiviral mechanism(R)	0.006	68	1	0.2192	0.2192	AAAS		nose morphogenesis	0.0002	3	1	0.0289	0.1364	SKI
CLCN4	171	3.3274E-4	0.93401015	0.93828689	1.40851e+16										Amphetamine addiction(K)	0.006	68	1	0.2192	0.2192	GRIN1		actin-mediated cell contraction	0.0002	3	1	0.0289	0.1364	EMP2
MYO19	168	3.2372E-4	0.92	0.93783861	1391377245508980										Mitotic Prophase(R)	0.006	68	1	0.2192	0.2192	AAAS		negative regulation of low-density lipoprotein receptor activity	0.0002	3	1	0.0289	0.1364	PSEN1
COL4A6	166	3.1621E-4	0.91089109	0.93771449	1.3713e+16										p75(NTR)-mediated signaling(N)	0.0061	69	1	0.222	0.222	MAG		negative regulation of chemokine biosynthetic process	0.0002	3	1	0.0289	0.1364	IL6
PRRG3	169	3.2611E-4	0.92462312	0.93801071	1.38934e+16										Adherens junction(K)	0.0064	72	1	0.2305	0.2305	SSX2IP		regulation of vascular endothelial growth factor production	0.0002	3	1	0.0289	0.1364	IL6
HRH3	171	3.3436E-4	0.93401015	0.9380117	1.4081e+16										Inflammation mediated by chemokine and cytokine signaling pathway(P)	0.0064	72	1	0.2305	0.2305	GNA11		cytokine production involved in inflammatory response	0.0002	3	1	0.0289	0.1364	SEH1L
PRPSAP2	176	3.6235E-4	0.95833333	0.93668831	1.45298e+16										Signaling by TGF-beta Receptor Complex(R)	0.0065	73	1	0.2333	0.2333	SKI		regulation of integrin activation	0.0002	3	1	0.0289	0.1364	SELP
FADS2	169	3.194E-4	0.92462312	0.93920823	1.40049e+16										PPAR signaling pathway(K)	0.0065	74	1	0.2361	0.2361	FADS2		ribosomal large subunit biogenesis	0.002	27	2	0.0291	0.1364	NOC2L,NIP7
TMEM43	173	3.4262E-4	0.94358974	0.93789488	1.42669e+16										Bacterial invasion of epithelial cells(K)	0.0065	74	1	0.2361	0.2361	RHOG		defense response to Gram-positive bacterium	0.0052	69	3	0.0307	0.1364	SEH1L,DEFA6,IL6
CDC25B	172	3.3398E-4	0.93877551	0.93873249	1418555585428140										Metabolism of water-soluble vitamins and cofactors(R)	0.0066	75	1	0.2389	0.2389	CYB5A		fatty acid beta-oxidation	0.0021	28	2	0.0311	0.1364	CPT1A,ABCD2
USP22	176	3.5343E-4	0.95833333	0.93811688	1.45516e+16										O-linked glycosylation(R)	0.0066	75	1	0.2389	0.2389	CHST4		bone morphogenesis	0.0021	28	2	0.0311	0.1364	PAX1,SKI
HP1BP3	170	3.3085E-4	0.92929293	0.93790463	1.39976e+16										Regulation of nuclear SMAD2/3 signaling(N)	0.0068	77	1	0.2444	0.2444	SKI		regulation of cell motility	0.0021	28	2	0.0311	0.1364	CDK6,SSX2IP
CEP97	168	3.332E-4	0.92	0.93612774	1.37722e+16										Glucose metabolism(R)	0.0068	77	1	0.2444	0.2444	AAAS		actin cytoskeleton organization	0.0092	121	4	0.0315	0.1364	PFN1,ARHGEF10L,RHOG,FOXJ1
GPD2	171	3.3028E-4	0.93401015	0.93869969	1.40912e+16										Cellular response to heat stress(R)	0.007	79	1	0.2499	0.2499	AAAS		fertilization	0.0022	29	2	0.0331	0.1364	AAAS,KLK14
TMEM115	176	3.61E-4	0.95833333	0.93688312	1454383116883110																		long-term memory	0.0022	29	2	0.0331	0.1364	SGK1,GRIN1
CEP192	170	3.2526E-4	0.92929293	0.93887922	1.41062e+16																		negative regulation of cell differentiation	0.0022	29	2	0.0331	0.1364	CDK6,SKI
FKRP	171	3.4398E-4	0.93401015	0.93629171	1.41492e+16																		neurotransmitter secretion	0.0022	29	2	0.0331	0.1364	CACNA1B,HRH3
LOXL2	180	3.7831E-4	0.9787234	0.93680944	1.48126e+16																		positive regulation of mitotic cell cycle	0.0022	29	2	0.0331	0.1364	CDC25B,USP22
EMP2	179	3.6767E-4	0.97354497	0.93779424	1.48281e+16																		regulation of angiogenesis	0.0023	30	2	0.0352	0.1364	IL6,EMP2
PRDM9	176	3.5478E-4	0.95833333	0.93792208	1.46425e+16																		protein heterotetramerization	0.0023	31	2	0.0374	0.1364	S100A10,GRIN1
ZNF571	175	3.5346E-4	0.95336788	0.93747126	1435418181818180																		cellular response to amyloid-beta	0.0023	31	2	0.0374	0.1364	PSEN1,GRIN1
CDADC1	170	3.318E-4	0.92929293	0.9377654	1.39836e+16																		regulation of vesicle size	0.0003	4	1	0.0383	0.1364	PICALM
SKI	177	3.6804E-4	0.96335079	0.93644068	1.46196e+16																		negative regulation of cortisol biosynthetic process	0.0003	4	1	0.0383	0.1364	DKK3
ZNF221	170	3.2276E-4	0.92929293	0.93936652	1.40071e+16																		sensory perception of chemical stimulus	0.0003	4	1	0.0383	0.1364	OR10J1
SNAPC2	174	3.4977E-4	0.94845361	0.9374128	1435335960591130																		cellular response to cobalt ion	0.0003	4	1	0.0383	0.1364	SERPINF1
TMSB4Y	167	3.2778E-4	0.91542289	0.93629608	1386840604505270																		sequestering of calcium ion	0.0003	4	1	0.0383	0.1364	HSP90B1
MRPL19	174	3.5019E-4	0.94845361	0.93727991	1435134975369450																		negative regulation of interleukin-1-mediated signaling pathway	0.0003	4	1	0.0383	0.1364	IL6
ARHGEF10L	176	3.5692E-4	0.95833333	0.93753247	1.45427e+16																		gliogenesis	0.0003	4	1	0.0383	0.1364	CDK6
S100A10	174	3.4818E-4	0.94845361	0.93767856	1.43574e+16																		regulation of microglial cell activation	0.0003	4	1	0.0383	0.1364	IL6
PAX1	181	3.7756E-4	0.98395722	0.93756906	1.50121e+16																		metanephric part of ureteric bud development	0.0003	4	1	0.0383	0.1364	FOXJ1
RAVER2	174	3.4098E-4	0.94845361	0.93887449	1448015414258180																		left/right pattern formation	0.0003	4	1	0.0383	0.1364	FOXJ1
CKAP2	169	3.1871E-4	0.92462312	0.93941955	1.3914e+16																		negative regulation of serotonin secretion	0.0003	4	1	0.0383	0.1364	HRH3
SLC31A1	175	3.5414E-4	0.95336788	0.93740558	144.47																		synaptic vesicle targeting	0.0003	4	1	0.0383	0.1364	PSEN1
IL6	179	3.675E-4	0.97354497	0.93785701	1.47352e+16																		myelin maintenance	0.0003	4	1	0.0383	0.1364	ABCD2
PDCL3-PDCL3P4	180	3.7659E-4	0.9787234	0.93705773	1.49103e+16																		negative regulation of actin filament bundle assembly	0.0003	4	1	0.0383	0.1364	PFN1
IL21R	173	3.4191E-4	0.94358974	0.93809652	1.42815e+16																		positive regulation of amyloid fibril formation	0.0003	4	1	0.0383	0.1364	PSEN1
CACNA1B	176	3.5231E-4	0.95833333	0.93831169	1464853620955310																		regulation of norepinephrine secretion	0.0003	4	1	0.0383	0.1364	HRH3
CPT1A	167	3.1496E-4	0.91542289	0.93867686	1.38316e+16																		snRNA transcription	0.0003	4	1	0.0383	0.1364	SNAPC2
SNF8	177	3.6579E-4	0.96335079	0.93682589	1.45318e+16																		glutamate catabolic process	0.0003	4	1	0.0383	0.1364	GAD1
KCTD12	179	3.712E-4	0.97354497	0.9372293	1472545003103660																		protein transport to vacuole involved in ubiquitin-dependent protein catabolic process via the multivesicular body sorting pathway	0.0003	4	1	0.0383	0.1364	SNF8
NIP7	170	3.2319E-4	0.92929293	0.9392969	1.40183e+16																		negative regulation of aldosterone biosynthetic process	0.0003	4	1	0.0383	0.1364	DKK3
PCDH7	174	3.4707E-4	0.94845361	0.93787788	1.44543e+16																		L-serine biosynthetic process	0.0003	4	1	0.0383	0.1364	SHMT2
PARP6	176	3.6199E-4	0.95833333	0.93675325	1.45308e+16																		response to organophosphorus	0.0003	4	1	0.0383	0.1364	AKR1C1
AAAS	174	3.5671E-4	0.94845361	0.9362833	1.43363e+16																		regulation of mitochondrial translation	0.0003	4	1	0.0383	0.1364	SHMT2
CHRNA2	173	3.4681E-4	0.94358974	0.93722274	1.43505e+16																		retinal bipolar neuron differentiation	0.0003	4	1	0.0383	0.1364	IRX5
FBXW11	168	3.3369E-4	0.92	0.93598517	1386379261763870																		cellular response to jasmonic acid stimulus	0.0003	4	1	0.0383	0.1364	AKR1C1
VAV1	167	3.075E-4	0.91542289	0.94004762	1386341463414630																		negative regulation of histone deacetylation	0.0003	4	1	0.0383	0.1364	SKI
MRPS15	168	3.2348E-4	0.92	0.93783861	1.39127e+16																		sclerotome development	0.0003	4	1	0.0383	0.1364	PAX1
TRBV5-2-TRBV5-2	165	3.0748E-4	0.90640394	0.93865484	1.37152e+16																		male mating behavior	0.0003	4	1	0.0383	0.1364	GRIN1
CDS2	173	3.4789E-4	0.94358974	0.93708832	1425473390472390																		adrenomedullin receptor signaling pathway	0.0003	4	1	0.0383	0.1364	RAMP3
PGD	170	3.3174E-4	0.92929293	0.9377654	1.40774e+16																		establishment of apical/basal cell polarity	0.0003	4	1	0.0383	0.1364	FOXJ1
RPSA-RPSAP19-RPSAP58-RPSAP9-SNORA6-SNORA62	172	3.357E-4	0.93877551	0.93846049	1.42754e+16																		cytokine biosynthetic process	0.0003	4	1	0.0383	0.1364	CEBPE
RHPN1-AS1	172	3.4665E-4	0.93877551	0.93655651	1.41531e+16																		activation of GTPase activity	0.0058	76	3	0.039	0.1364	TBC1D16,RHOG,FOXJ1
DAPP1	176	3.5536E-4	0.95833333	0.93785714	1.44538e+16																		T cell differentiation	0.0025	33	2	0.0419	0.1364	PKNOX1,VAV1
RAMP3	178	3.6125E-4	0.96842105	0.93817051	1464623689661660																		actin filament organization	0.006	79	3	0.043	0.1364	TMSB4Y,RHOG,EMP2
CENPN	167	3.1918E-4	0.91542289	0.93788327	1.37978e+16																		cell death	0.0026	34	2	0.0441	0.1364	NDOR1,EMP2
SLC6A10P-SLC6A10PB-SLC6A8	174	3.608E-4	0.94845361	0.93555245	1.43363e+16																		cellular protein modification process	0.0061	80	3	0.0443	0.1364	LOXL2,STK38,ST8SIA2
SMARCC2	174	3.4456E-4	0.94845361	0.93827653	1.43664e+16																		retrograde vesicle-mediated transport, Golgi to ER	0.0061	80	3	0.0443	0.1364	COG4,TMEM115,ATP9A
UBQLN4	176	3.642E-4	0.95833333	0.93636364	1.45358e+16																		locomotory behavior	0.0061	81	3	0.0457	0.1364	CACNA1B,GPRC5B,GPR52
RETSAT	171	3.3786E-4	0.93401015	0.9373925	1.3978e+16																		peptidyl-lysine oxidation	0.0004	5	1	0.0477	0.1364	LOXL2
RBM8A	176	3.5005E-4	0.95833333	0.93863636	1.46535e+16																		ribosome assembly	0.0004	5	1	0.0477	0.1364	NIP7
PHLDA3	174	3.4597E-4	0.94845361	0.9380772	1.43634e+16																		glycine metabolic process	0.0004	5	1	0.0477	0.1364	SHMT2
METTL8	162	3.0902E-4	0.89320388	0.93620121	1333817610062890																		positive regulation of clathrin-dependent endocytosis	0.0004	5	1	0.0477	0.1364	PICALM
																							leukotriene signaling pathway	0.0004	5	1	0.0477	0.1364	LTB4R
																							developmental pigmentation	0.0004	5	1	0.0477	0.1364	GNA11
																							negative regulation of Schwann cell proliferation	0.0004	5	1	0.0477	0.1364	SKI
																							very long-chain fatty acid catabolic process	0.0004	5	1	0.0477	0.1364	ABCD2
																							cell dedifferentiation	0.0004	5	1	0.0477	0.1364	CDK6
																							histone H3-K9 trimethylation	0.0004	5	1	0.0477	0.1364	ARID4B
																							negative regulation of T cell differentiation in thymus	0.0004	5	1	0.0477	0.1364	FOXJ1
																							epidermis morphogenesis	0.0004	5	1	0.0477	0.1364	KLK14
																							positive regulation of stem cell population maintenance	0.0004	5	1	0.0477	0.1364	YAP1
																							glycerol catabolic process	0.0004	5	1	0.0477	0.1364	GPD2
																							cellular response to cisplatin	0.0004	5	1	0.0477	0.1364	SLC31A1
																							CD4-positive, alpha-beta T cell differentiation	0.0004	5	1	0.0477	0.1364	PAX1
																							regulation of nucleocytoplasmic transport	0.0004	5	1	0.0477	0.1364	AAAS
																							membrane to membrane docking	0.0004	5	1	0.0477	0.1364	VCAM1
																							tetrahydrofolate metabolic process	0.0004	5	1	0.0477	0.1364	SHMT2
																							cellular response to pH	0.0004	5	1	0.0477	0.1364	GNA11
																							pentose-phosphate shunt	0.0004	5	1	0.0477	0.1364	PGD
																							regulation of resting membrane potential	0.0004	5	1	0.0477	0.1364	PSEN1
																							synaptic vesicle budding from presynaptic endocytic zone membrane	0.0004	5	1	0.0477	0.1364	PICALM
																							conditioned taste aversion	0.0004	5	1	0.0477	0.1364	GRIN1
																							recognition of apoptotic cell	0.0004	5	1	0.0477	0.1364	FCN1
																							positive regulation of cellular metabolic process	0.0004	5	1	0.0477	0.1364	AGPAT1
																							regulation of receptor recycling	0.0004	5	1	0.0477	0.1364	TBC1D16
																							establishment of Sertoli cell barrier	0.0004	5	1	0.0477	0.1364	ARID4B
																							positive regulation of trophoblast cell migration	0.0004	5	1	0.0477	0.1364	SMURF2
																							CD8-positive, alpha-beta T cell differentiation	0.0004	5	1	0.0477	0.1364	PAX1
																							regulation of meiotic nuclear division	0.0004	5	1	0.0477	0.1364	PDE3A
																							caveola assembly	0.0004	5	1	0.0477	0.1364	EMP2
																							heart process	0.0004	5	1	0.0477	0.1364	YAP1
																							negative regulation of lipoprotein lipase activity	0.0004	5	1	0.0477	0.1364	ANGPTL3
																							negative regulation of interleukin-6 biosynthetic process	0.0004	5	1	0.0477	0.1364	FOXJ1
																							negative regulation of B cell activation	0.0004	5	1	0.0477	0.1364	FOXJ1
																							negative regulation of glutamate secretion	0.0004	5	1	0.0477	0.1364	HRH3
																							regulation of kinase activity	0.0004	5	1	0.0477	0.1364	EMP2
																							embryonic limb morphogenesis	0.0028	37	2	0.0513	0.1364	PSEN1,SKI
																							mitochondrial translational termination	0.0067	88	3	0.0558	0.1364	MRPL19,MRPS15,MRPL4
																							cell-matrix adhesion	0.0067	88	3	0.0558	0.1364	VCAM1,EMP2,ANGPTL3
																							entrainment of circadian clock	0.0005	6	1	0.057	0.1364	GNA11
																							carnitine metabolic process	0.0005	6	1	0.057	0.1364	CPT1A
																							negative regulation of receptor-mediated endocytosis	0.0005	6	1	0.057	0.1364	PICALM
																							amylin receptor signaling pathway	0.0005	6	1	0.057	0.1364	RAMP3
																							positive regulation of binding	0.0005	6	1	0.057	0.1364	S100A10
																							positive regulation of T-helper 2 cell cytokine production	0.0005	6	1	0.057	0.1364	IL6
																							axonogenesis involved in innervation	0.0005	6	1	0.057	0.1364	NPTX1
																							positive regulation of neuroinflammatory response	0.0005	6	1	0.057	0.1364	IL6
																							5-phosphoribose 1-diphosphate biosynthetic process	0.0005	6	1	0.057	0.1364	PRPSAP2
																							negative regulation of epithelial cell proliferation involved in prostate gland development	0.0005	6	1	0.057	0.1364	SERPINF1
																							calcium ion transmembrane import into cytosol	0.0005	6	1	0.057	0.1364	GRIN1
																							amine metabolic process	0.0005	6	1	0.057	0.1364	VCAM1
																							response to peptidoglycan	0.0005	6	1	0.057	0.1364	IL6
																							positive regulation of aspartic-type endopeptidase activity involved in amyloid precursor protein catabolic process	0.0005	6	1	0.057	0.1364	PICALM
																							phospholipid catabolic process	0.0005	6	1	0.057	0.1364	ANGPTL3
																							amyloid-beta formation	0.0005	6	1	0.057	0.1364	PSEN1
																							lung epithelial cell differentiation	0.0005	6	1	0.057	0.1364	YAP1
																							positive regulation of integrin-mediated signaling pathway	0.0005	6	1	0.057	0.1364	EMP2
																							regulation of erythrocyte differentiation	0.0005	6	1	0.057	0.1364	CDK6
																							mitochondrial transport	0.0005	6	1	0.057	0.1364	PSEN1
																							positive regulation of lipid catabolic process	0.0005	6	1	0.057	0.1364	ANGPTL3
																							regulation of respiratory gaseous exchange	0.0005	6	1	0.057	0.1364	GRIN1
																							histone H4-K20 trimethylation	0.0005	6	1	0.057	0.1364	ARID4B
																							ubiquitin-dependent SMAD protein catabolic process	0.0005	6	1	0.057	0.1364	SMURF2
																							protein sulfation	0.0005	6	1	0.057	0.1364	CHST4
																							modification of postsynaptic actin cytoskeleton	0.0005	6	1	0.057	0.1364	PFN1
																							regulation of Rac protein signal transduction	0.0005	6	1	0.057	0.1364	SSX2IP
																							positive regulation of transporter activity	0.0005	6	1	0.057	0.1364	SGK1
																							T-helper 17 cell lineage commitment	0.0005	6	1	0.057	0.1364	IL6
																							membrane disruption in other organism	0.0005	6	1	0.057	0.1364	DEFA6
																							regulation of metanephric nephron tubule epithelial cell differentiation	0.0005	6	1	0.057	0.1364	YAP1
																							female meiosis I	0.0005	6	1	0.057	0.1364	CDC25B
																							cellular response to cGMP	0.0005	6	1	0.057	0.1364	PDE3A
																							mitochondrial translational elongation	0.0067	89	3	0.0573	0.1364	MRPL19,MRPS15,MRPL4
																							negative regulation of osteoblast differentiation	0.003	40	2	0.0589	0.1364	CDK6,SKI
																							receptor internalization	0.003	40	2	0.0589	0.1364	PICALM,RAMP3
																							positive regulation of canonical Wnt signaling pathway	0.0068	90	3	0.0589	0.1364	SMURF2,GPRC5B,YAP1
																							cellular response to lipopolysaccharide	0.0114	150	4	0.0603	0.1364	DEFA6,IL6,CASP1,CEBPE
																							cell-cell junction assembly	0.0031	41	2	0.0615	0.1364	CDH4,ARVCF
																							phospholipid metabolic process	0.0031	41	2	0.0615	0.1364	ANGPTL3,AGPAT1
																							thymus development	0.0032	42	2	0.0641	0.1364	PSEN1,PAX1
																							tetrahydrofolate interconversion	0.0005	7	1	0.0661	0.1364	SHMT2
																							generation of neurons	0.0005	7	1	0.0661	0.1364	CDK6
																							SREBP signaling pathway	0.0005	7	1	0.0661	0.1364	ARHGEF10L
																							amyloid precursor protein catabolic process	0.0005	7	1	0.0661	0.1364	PSEN1
																							embryonic heart tube morphogenesis	0.0005	7	1	0.0661	0.1364	YAP1
																							regulation of endothelial cell migration	0.0005	7	1	0.0661	0.1364	EMP2
																							positive regulation of B cell receptor signaling pathway	0.0005	7	1	0.0661	0.1364	PRKCH
																							epithelium development	0.0005	7	1	0.0661	0.1364	FOXJ1
																							cargo loading into vesicle	0.0005	7	1	0.0661	0.1364	PICALM
																							paraxial mesoderm development	0.0005	7	1	0.0661	0.1364	YAP1
																							cerebral cortex cell migration	0.0005	7	1	0.0661	0.1364	PSEN1
																							nucleotide biosynthetic process	0.0005	7	1	0.0661	0.1364	PRPSAP2
																							histone ubiquitination	0.0005	7	1	0.0661	0.1364	USP22
																							myotube differentiation	0.0005	7	1	0.0661	0.1364	SKI
																							regulation of stem cell proliferation	0.0005	7	1	0.0661	0.1364	YAP1
																							chronic inflammatory response	0.0005	7	1	0.0661	0.1364	VCAM1
																							lung epithelium development	0.0005	7	1	0.0661	0.1364	FOXJ1
																							L-ascorbic acid metabolic process	0.0005	7	1	0.0661	0.1364	CYB5A
																							negative regulation of cilium assembly	0.0005	7	1	0.0661	0.1364	CEP97
																							bud elongation involved in lung branching	0.0005	7	1	0.0661	0.1364	YAP1
																							regulation of keratinocyte proliferation	0.0005	7	1	0.0661	0.1364	YAP1
																							Notch receptor processing, ligand-dependent	0.0005	7	1	0.0661	0.1364	PSEN1
																							carnitine shuttle	0.0005	7	1	0.0661	0.1364	CPT1A
																							positive regulation of activation of Janus kinase activity	0.0005	7	1	0.0661	0.1364	GH1
																							parathyroid gland development	0.0005	7	1	0.0661	0.1364	PAX1
																							negative regulation of glial cell apoptotic process	0.0005	7	1	0.0661	0.1364	PRKCH
																							positive regulation of glucose transmembrane transport	0.0005	7	1	0.0661	0.1364	GH1
																							phospholipase C-activating dopamine receptor signaling pathway	0.0005	7	1	0.0661	0.1364	GNA11
																							adenylate cyclase-inhibiting G protein-coupled acetylcholine receptor signaling pathway	0.0005	7	1	0.0661	0.1364	HRH3
																							negative regulation of monocyte differentiation	0.0005	7	1	0.0661	0.1364	CDK6
																							response to stimulus	0.0033	43	2	0.0668	0.1364	TGFBI,IRX5
																							negative regulation of BMP signaling pathway	0.0033	43	2	0.0668	0.1364	SMURF2,SKI
																							anatomical structure morphogenesis	0.0073	96	3	0.0686	0.1364	PHLDA3,DKK3,CPM
																							Wnt signaling pathway, planar cell polarity pathway	0.0033	44	2	0.0695	0.1364	PFN1,SMURF2
																							chemical synaptic transmission	0.0172	227	5	0.0727	0.1364	CHRNA2,CACNA1B,HRH3,NPTX1,GAD1
																							learning or memory	0.0035	46	2	0.075	0.1364	PSEN1,PICALM
																							somitogenesis	0.0035	46	2	0.075	0.1364	PSEN1,PAX1
																							positive regulation of tumor necrosis factor-mediated signaling pathway	0.0006	8	1	0.0752	0.1364	CASP1
																							excitatory chemical synaptic transmission	0.0006	8	1	0.0752	0.1364	GRIN1
																							neutrophil mediated immunity	0.0006	8	1	0.0752	0.1364	IL6
																							doxorubicin metabolic process	0.0006	8	1	0.0752	0.1364	AKR1C1
																							negative regulation of ubiquitin-protein transferase activity	0.0006	8	1	0.0752	0.1364	PSEN1
																							negative regulation of B cell apoptotic process	0.0006	8	1	0.0752	0.1364	NOC2L
																							response to type I interferon	0.0006	8	1	0.0752	0.1364	SHMT2
																							regulation of neuroinflammatory response	0.0006	8	1	0.0752	0.1364	IL6
																							negative regulation of activin receptor signaling pathway	0.0006	8	1	0.0752	0.1364	SKI
																							positive regulation of vascular permeability	0.0006	8	1	0.0752	0.1364	PDE3A
																							positive regulation of TORC1 signaling	0.0006	8	1	0.0752	0.1364	SEH1L
																							peptidyl-lysine methylation	0.0006	8	1	0.0752	0.1364	METTL22
																							synapse maturation	0.0006	8	1	0.0752	0.1364	PFN1
																							progesterone receptor signaling pathway	0.0006	8	1	0.0752	0.1364	YAP1
																							negative regulation of lipid storage	0.0006	8	1	0.0752	0.1364	IL6
																							progesterone metabolic process	0.0006	8	1	0.0752	0.1364	AKR1C1
																							interleukin-21-mediated signaling pathway	0.0006	8	1	0.0752	0.1364	IL21R
																							regulation of aerobic respiration	0.0006	8	1	0.0752	0.1364	SHMT2
																							positive regulation of circadian rhythm	0.0006	8	1	0.0752	0.1364	FBXW11
																							nucleoside metabolic process	0.0006	8	1	0.0752	0.1364	PRPSAP2
																							choline transport	0.0006	8	1	0.0752	0.1364	PSEN1
																							short-term memory	0.0006	8	1	0.0752	0.1364	SERPINF1
																							nuclear pore organization	0.0006	8	1	0.0752	0.1364	SEH1L
																							sequestering of actin monomers	0.0006	8	1	0.0752	0.1364	TMSB4Y
																							chromatin assembly	0.0006	8	1	0.0752	0.1364	NOC2L
																							daunorubicin metabolic process	0.0006	8	1	0.0752	0.1364	AKR1C1
																							spermatid nucleus differentiation	0.0006	8	1	0.0752	0.1364	AGFG1
																							negative regulation of membrane protein ectodomain proteolysis	0.0006	8	1	0.0752	0.1364	PTPN3
																							positive regulation of apoptotic process	0.0231	305	6	0.0796	0.1364	RASSF2,PHLDA3,PSEN1,IL6,VAV1,GRIN1
																							neuron development	0.0037	49	2	0.0835	0.1364	PSEN1,SKI
																							attachment of mitotic spindle microtubules to kinetochore	0.0007	9	1	0.0842	0.1364	SEH1L
																							bile acid metabolic process	0.0007	9	1	0.0842	0.1364	AKR1C1
																							skin morphogenesis	0.0007	9	1	0.0842	0.1364	PSEN1
																							blood vessel endothelial cell migration	0.0007	9	1	0.0842	0.1364	EMP2
																							regulation of actin polymerization or depolymerization	0.0007	9	1	0.0842	0.1364	TMSB4Y
																							phototransduction, visible light	0.0007	9	1	0.0842	0.1364	GNA11
																							central nervous system myelination	0.0007	9	1	0.0842	0.1364	MAG
																							positive regulation of cysteine-type endopeptidase activity	0.0007	9	1	0.0842	0.1364	GRIN1
																							ATF6-mediated unfolded protein response	0.0007	9	1	0.0842	0.1364	HSP90B1
																							positive regulation of acute inflammatory response	0.0007	9	1	0.0842	0.1364	IL6
																							ovulation cycle	0.0007	9	1	0.0842	0.1364	SERPINF1
																							regulation of protein complex stability	0.0007	9	1	0.0842	0.1364	SNF8
																							glycerol metabolic process	0.0007	9	1	0.0842	0.1364	ANGPTL3
																							peptide metabolic process	0.0007	9	1	0.0842	0.1364	CPM
																							sialylation	0.0007	9	1	0.0842	0.1364	ST8SIA2
																							negative regulation of epithelial cell differentiation	0.0007	9	1	0.0842	0.1364	YAP1
																							positive regulation of macrophage cytokine production	0.0007	9	1	0.0842	0.1364	GPRC5B
																							animal organ development	0.0007	9	1	0.0842	0.1364	GH1
																							regulation of synapse assembly	0.0007	9	1	0.0842	0.1364	GRIN1
																							very long-chain fatty acid metabolic process	0.0007	9	1	0.0842	0.1364	ABCD2
																							granulocyte differentiation	0.0007	9	1	0.0842	0.1364	CEBPE
																							acrosome assembly	0.0007	9	1	0.0842	0.1364	AGFG1
																							Notch receptor processing	0.0007	9	1	0.0842	0.1364	PSEN1
																							positive regulation of amyloid-beta formation	0.0007	9	1	0.0842	0.1364	PICALM
																							regulation of lipoprotein lipase activity	0.0007	9	1	0.0842	0.1364	ANGPTL3
																							negative regulation of collagen biosynthetic process	0.0007	9	1	0.0842	0.1364	IL6
																							positive regulation of protein kinase activity	0.0038	50	2	0.0865	0.1364	RASSF2,CDC25B
																							social behavior	0.0039	51	2	0.0894	0.1364	GAD1,GRIN1
																							retina development in camera-type eye	0.0039	51	2	0.0894	0.1364	SERPINF1,SKI
																							somatic stem cell population maintenance	0.0039	51	2	0.0894	0.1364	YAP1,SKI
																							positive regulation of stress fiber assembly	0.0039	52	2	0.0924	0.1364	S100A10,ARHGEF10L
																							N-glycan processing	0.0008	10	1	0.0931	0.1364	ST8SIA2
																							negative regulation of histone acetylation	0.0008	10	1	0.0931	0.1364	NOC2L
																							regulation of oxidative phosphorylation	0.0008	10	1	0.0931	0.1364	SHMT2
																							dorsal/ventral neural tube patterning	0.0008	10	1	0.0931	0.1364	PSEN1
																							organelle organization	0.0008	10	1	0.0931	0.1364	HPS6
																							positive regulation of protein kinase A signaling	0.0008	10	1	0.0931	0.1364	RAMP3
																							bleb assembly	0.0008	10	1	0.0931	0.1364	EMP2
																							retinal metabolic process	0.0008	10	1	0.0931	0.1364	AKR1C1
																							positive regulation of intracellular estrogen receptor signaling pathway	0.0008	10	1	0.0931	0.1364	YAP1
																							notochord development	0.0008	10	1	0.0931	0.1364	YAP1
																							synaptic vesicle maturation	0.0008	10	1	0.0931	0.1364	PICALM
																							phospholipid homeostasis	0.0008	10	1	0.0931	0.1364	ANGPTL3
																							regulation of glycolytic process	0.0008	10	1	0.0931	0.1364	ECD
																							negative regulation of reactive oxygen species biosynthetic process	0.0008	10	1	0.0931	0.1364	ABCD2
																							regulation of ruffle assembly	0.0008	10	1	0.0931	0.1364	RHOG
																							cellular protein-containing complex localization	0.0008	10	1	0.0931	0.1364	SEH1L
																							collagen-activated tyrosine kinase receptor signaling pathway	0.0008	10	1	0.0931	0.1364	COL4A6
																							epithelial cell proliferation	0.0008	10	1	0.0931	0.1364	PSEN1
																							intestinal cholesterol absorption	0.0008	10	1	0.0931	0.1364	AKR1C1
																							positive regulation of cytokine-mediated signaling pathway	0.0008	10	1	0.0931	0.1364	AGPAT1
																							protein O-linked mannosylation	0.0008	10	1	0.0931	0.1364	FKRP
																							regulation of postsynaptic neurotransmitter receptor activity	0.0008	10	1	0.0931	0.1364	NPTX1
																							negative regulation of protein localization to cell surface	0.0008	10	1	0.0931	0.1364	PICALM
																							positive regulation of leukocyte chemotaxis	0.0008	10	1	0.0931	0.1364	IL6
																							regulation of osteoclast differentiation	0.0008	10	1	0.0931	0.1364	RASSF2
																							astrocyte activation	0.0008	10	1	0.0931	0.1364	PSEN1
																							positive regulation of growth	0.0008	10	1	0.0931	0.1364	GH1
																							response to drug	0.0136	179	4	0.0993	0.1364	CPT1A,PDE3A,GAD1,GPR52
																							positive regulation of T cell proliferation	0.0042	55	2	0.1014	0.1364	VCAM1,IL6
																							locomotory exploration behavior	0.0008	11	1	0.1019	0.1364	GAD1
																							amyloid precursor protein metabolic process	0.0008	11	1	0.1019	0.1364	PSEN1
																							long-chain fatty acid transport	0.0008	11	1	0.1019	0.1364	ABCD2
																							G protein-coupled purinergic nucleotide receptor signaling pathway	0.0008	11	1	0.1019	0.1364	P2RY14
																							gonad development	0.0008	11	1	0.1019	0.1364	IRX5
																							detection of visible light	0.0008	11	1	0.1019	0.1364	GPR52
																							purine nucleotide biosynthetic process	0.0008	11	1	0.1019	0.1364	PRPSAP2
																							regulation of osteoblast differentiation	0.0008	11	1	0.1019	0.1364	RASSF2
																							positive regulation of myelination	0.0008	11	1	0.1019	0.1364	MAG
																							protein maturation by iron-sulfur cluster transfer	0.0008	11	1	0.1019	0.1364	MAGEF1
																							dendritic cell differentiation	0.0008	11	1	0.1019	0.1364	BATF3
																							multivesicular body sorting pathway	0.0008	11	1	0.1019	0.1364	SNF8
																							sulfur compound metabolic process	0.0008	11	1	0.1019	0.1364	CHST4
																							positive regulation of astrocyte differentiation	0.0008	11	1	0.1019	0.1364	MAG
																							unsaturated fatty acid biosynthetic process	0.0008	11	1	0.1019	0.1364	FADS2
																							regulation of proteasomal ubiquitin-dependent protein catabolic process	0.0008	11	1	0.1019	0.1364	UBQLN4
																							histone deubiquitination	0.0008	11	1	0.1019	0.1364	USP22
																							positive regulation of reactive oxygen species biosynthetic process	0.0008	11	1	0.1019	0.1364	GRIN1
																							complement activation, lectin pathway	0.0008	11	1	0.1019	0.1364	FCN1
																							cellular response to light stimulus	0.0008	11	1	0.1019	0.1364	GPR52
																							response to arsenic-containing substance	0.0008	11	1	0.1019	0.1364	SERPINF1
																							negative regulation of vascular permeability	0.0008	11	1	0.1019	0.1364	PDE3A
																							lens morphogenesis in camera-type eye	0.0008	11	1	0.1019	0.1364	SKI
																							humoral immune response	0.0043	57	2	0.1076	0.1364	IL6,FOXJ1
																							neuron maturation	0.0009	12	1	0.1107	0.1364	IRX5
																							positive regulation of leukocyte migration	0.0009	12	1	0.1107	0.1364	SELP
																							positive regulation of immunoglobulin secretion	0.0009	12	1	0.1107	0.1364	IL6
																							negative regulation of viral transcription	0.0009	12	1	0.1107	0.1364	TRIM14
																							lateral ventricle development	0.0009	12	1	0.1107	0.1364	CDK6
																							growth hormone receptor signaling pathway	0.0009	12	1	0.1107	0.1364	GH1
																							regulation of MAP kinase activity	0.0009	12	1	0.1107	0.1364	SNF8
																							positive regulation of ruffle assembly	0.0009	12	1	0.1107	0.1364	PFN1
																							copper ion transport	0.0009	12	1	0.1107	0.1364	SLC31A1
																							regulation of G1/S transition of mitotic cell cycle	0.0009	12	1	0.1107	0.1364	ECD
																							chromatin silencing at rDNA	0.0009	12	1	0.1107	0.1364	RRP8
																							negative regulation of bone resorption	0.0009	12	1	0.1107	0.1364	IL6
																							type B pancreatic cell development	0.0009	12	1	0.1107	0.1364	CDK6
																							positive regulation of calcium ion transport into cytosol	0.0009	12	1	0.1107	0.1364	GRIN1
																							cell-cell adhesion via plasma-membrane adhesion molecules	0.0009	12	1	0.1107	0.1364	MAG
																							cytidine to uridine editing	0.0009	12	1	0.1107	0.1364	A1CF
																							transcytosis	0.0009	12	1	0.1107	0.1364	PICALM
																							protein autoprocessing	0.0009	12	1	0.1107	0.1364	CASP1
																							positive regulation of protein import into nucleus, translocation	0.0009	12	1	0.1107	0.1364	PSEN1
																							response to acidic pH	0.0009	12	1	0.1107	0.1364	SERPINF1
																							N-acetylglucosamine metabolic process	0.0009	12	1	0.1107	0.1364	CHST4
																							calcium ion-regulated exocytosis of neurotransmitter	0.0009	12	1	0.1107	0.1364	RIMS3
																							negative regulation of G protein-coupled receptor signaling pathway	0.0009	12	1	0.1107	0.1364	KLK14
																							negative regulation of double-strand break repair via homologous recombination	0.0009	12	1	0.1107	0.1364	MAGEF1
																							regulation of bicellular tight junction assembly	0.0009	12	1	0.1107	0.1364	PRKCH
																							G2/M transition of mitotic cell cycle	0.0091	120	3	0.1138	0.1364	FBXW11,CDC25B,CEP192
																							regulation of blood pressure	0.0045	59	2	0.1139	0.1364	CACNA1B,SGK1
																							cerebral cortex development	0.0045	59	2	0.1139	0.1364	GRIN1,XAB2
																							cell-cell adhesion	0.0092	121	3	0.1159	0.1364	CDH4,PSEN1,ARVCF
																							epithelial cell differentiation	0.0045	60	2	0.1171	0.1364	CPT1A,AKR1C1
																							electron transport chain	0.0045	60	2	0.1171	0.1364	LOXL2,CYB5A
																							positive regulation of actin filament bundle assembly	0.001	13	1	0.1193	0.1364	PFN1
																							interleukin-6-mediated signaling pathway	0.001	13	1	0.1193	0.1364	IL6
																							regulation of gene expression by genetic imprinting	0.001	13	1	0.1193	0.1364	ARID4B
																							kinetochore assembly	0.001	13	1	0.1193	0.1364	CENPN
																							negative regulation of actin filament polymerization	0.001	13	1	0.1193	0.1364	PFN1
																							extracellular negative regulation of signal transduction	0.001	13	1	0.1193	0.1364	DKK3
																							regulation of cell-matrix adhesion	0.001	13	1	0.1193	0.1364	EMP2
																							suckling behavior	0.001	13	1	0.1193	0.1364	GRIN1
																							positive regulation of G protein-coupled receptor signaling pathway	0.001	13	1	0.1193	0.1364	KLK14
																							regulation of phosphorylation	0.001	13	1	0.1193	0.1364	PSEN1
																							one-carbon metabolic process	0.001	13	1	0.1193	0.1364	SHMT2
																							alpha-linolenic acid metabolic process	0.001	13	1	0.1193	0.1364	FADS2
																							negative regulation of cAMP-mediated signaling	0.001	13	1	0.1193	0.1364	PDE3A
																							positive regulation of insulin-like growth factor receptor signaling pathway	0.001	13	1	0.1193	0.1364	GH1
																							JAK-STAT cascade involved in growth hormone signaling pathway	0.001	13	1	0.1193	0.1364	GH1
																							neural retina development	0.001	13	1	0.1193	0.1364	PSEN1
																							excitatory postsynaptic potential	0.0046	61	2	0.1203	0.1364	CHRNA2,GRIN1
																							regulation of alternative mRNA splicing, via spliceosome	0.0047	62	2	0.1235	0.1364	MBNL2,RBM8A
																							negative regulation of transforming growth factor beta receptor signaling pathway	0.0047	62	2	0.1235	0.1364	SMURF2,SKI
																							protein localization to plasma membrane	0.0095	125	3	0.1243	0.1364	S100A10,EMP2,RAMP3
																							protein transport	0.0204	270	5	0.126	0.1364	COG4,PSEN1,HSP90B1,TMEM115,RAMP3
																							folic acid metabolic process	0.0011	14	1	0.1279	0.1364	SHMT2
																							positive regulation of ubiquitin-dependent protein catabolic process	0.0011	14	1	0.1279	0.1364	MAGEF1
																							centrosome duplication	0.0011	14	1	0.1279	0.1364	CEP192
																							response to copper ion	0.0011	14	1	0.1279	0.1364	LOXL2
																							drug transmembrane transport	0.0011	14	1	0.1279	0.1364	SLC31A1
																							negative regulation of epidermal growth factor-activated receptor activity	0.0011	14	1	0.1279	0.1364	PSEN1
																							cellular copper ion homeostasis	0.0011	14	1	0.1279	0.1364	SLC31A1
																							acute inflammatory response	0.0011	14	1	0.1279	0.1364	VCAM1
																							linoleic acid metabolic process	0.0011	14	1	0.1279	0.1364	FADS2
																							neuron cellular homeostasis	0.0011	14	1	0.1279	0.1364	IL6
																							negative regulation of cytokine production involved in inflammatory response	0.0011	14	1	0.1279	0.1364	ABCD2
																							negative regulation of stem cell differentiation	0.0011	14	1	0.1279	0.1364	YAP1
																							positive regulation of keratinocyte differentiation	0.0011	14	1	0.1279	0.1364	PRKCH
																							transcription by RNA polymerase II	0.0207	273	5	0.1302	0.1364	PKNOX1,ECD,SNAPC2,BATF3,PAX1
																							negative regulation of neuron apoptotic process	0.0098	129	3	0.133	0.1364	MAG,PSEN1,GRIN1
																							axon regeneration	0.0011	15	1	0.1364	0.1364	MAG
																							G protein-coupled acetylcholine receptor signaling pathway	0.0011	15	1	0.1364	0.1364	GNA11
																							endoplasmic reticulum calcium ion homeostasis	0.0011	15	1	0.1364	0.1364	PSEN1
																							regulation of actin filament polymerization	0.0011	15	1	0.1364	0.1364	PFN1
																							dentate gyrus development	0.0011	15	1	0.1364	0.1364	CDK6
																							positive regulation of interleukin-8 secretion	0.0011	15	1	0.1364	0.1364	FCN1
																							homeostasis of number of cells	0.0011	15	1	0.1364	0.1364	RASSF2
																							prepulse inhibition	0.0011	15	1	0.1364	0.1364	GRIN1
																							nucleosome positioning	0.0011	15	1	0.1364	0.1364	PRDM9
																							positive regulation of exosomal secretion	0.0011	15	1	0.1364	0.1364	SNF8
																							bone remodeling	0.0011	15	1	0.1364	0.1364	RASSF2
																							cytokine-mediated signaling pathway	0.0211	278	5	0.1374	0.1374	HSP90B1,VCAM1,IL6,CASP1,VAV1
																							protein dephosphorylation	0.01	132	3	0.1397	0.1397	FBXW11,DAPP1,PTPN3
																							endosomal transport	0.0051	67	2	0.1399	0.1399	SNF8,PICALM
																							cellular response to retinoic acid	0.0051	67	2	0.1399	0.1399	SERPINF1,YAP1
																							skeletal system development	0.0101	133	3	0.1419	0.1419	RASSF2,PAX1,GNA11
																							positive regulation of tyrosine phosphorylation of STAT protein	0.0052	68	2	0.1432	0.1432	GH1,IL6
																							cell chemotaxis	0.0052	68	2	0.1432	0.1432	VCAM1,RHOG
																							regulation of protein catabolic process	0.0012	16	1	0.1448	0.1448	SNF8
																							myelination in peripheral nervous system	0.0012	16	1	0.1448	0.1448	SKI
																							embryo development ending in birth or egg hatching	0.0012	16	1	0.1448	0.1448	USP22
																							protein localization to membrane	0.0012	16	1	0.1448	0.1448	HPS6
																							negative regulation of axon extension	0.0012	16	1	0.1448	0.1448	MAG
																							T cell mediated cytotoxicity	0.0012	16	1	0.1448	0.1448	EMP2
																							negative regulation of myeloid cell differentiation	0.0012	16	1	0.1448	0.1448	CDK6
																							positive regulation of macrophage derived foam cell differentiation	0.0012	16	1	0.1448	0.1448	PRKCH
																							negative regulation of ubiquitin-dependent protein catabolic process	0.0012	16	1	0.1448	0.1448	PSEN1
																							retrograde protein transport, ER to cytosol	0.0012	16	1	0.1448	0.1448	HSP90B1
																							olfactory bulb development	0.0012	16	1	0.1448	0.1448	SKI
																							action potential	0.0012	16	1	0.1448	0.1448	GNA11
																							regulation of Rho protein signal transduction	0.0053	70	2	0.1499	0.1499	ARHGEF10L,VAV1
																							peptidyl-serine phosphorylation	0.0104	137	3	0.151	0.151	PRKCH,STK38,SGK1
																							cell fate specification	0.0013	17	1	0.1531	0.1531	PSEN1
																							regulation of phosphatidylinositol 3-kinase activity	0.0013	17	1	0.1531	0.1531	WDR91
																							astrocyte development	0.0013	17	1	0.1531	0.1531	CDK6
																							blastocyst development	0.0013	17	1	0.1531	0.1531	XAB2
																							negative regulation of protein localization to plasma membrane	0.0013	17	1	0.1531	0.1531	PICALM
																							innate immune response in mucosa	0.0013	17	1	0.1531	0.1531	DEFA6
																							protein folding in endoplasmic reticulum	0.0013	17	1	0.1531	0.1531	HSP90B1
																							negative regulation of anoikis	0.0013	17	1	0.1531	0.1531	TLE1
																							anterior/posterior axis specification	0.0013	17	1	0.1531	0.1531	SKI
																							motile cilium assembly	0.0013	17	1	0.1531	0.1531	FOXJ1
																							negative regulation of stress fiber assembly	0.0013	17	1	0.1531	0.1531	PFN1
																							regulation of sodium ion transmembrane transporter activity	0.0013	17	1	0.1531	0.1531	PTPN3
																							intermediate filament organization	0.0013	17	1	0.1531	0.1531	AGFG1
																							macrophage differentiation	0.0013	17	1	0.1531	0.1531	CEBPE
																							positive regulation of synaptic transmission	0.0013	17	1	0.1531	0.1531	RIMS3
																							response to pain	0.0013	17	1	0.1531	0.1531	CACNA1B
																							endothelial cell proliferation	0.0013	17	1	0.1531	0.1531	LOXL2
																							iron-sulfur cluster assembly	0.0013	17	1	0.1531	0.1531	NDOR1
																							calcium ion transport	0.0054	71	2	0.1533	0.1533	CACNA1B,RAMP3
																							positive regulation of protein catabolic process	0.0054	71	2	0.1533	0.1533	SMURF2,SNF8
																							cholesterol homeostasis	0.0054	71	2	0.1533	0.1533	ANGPTL3,AKR1C1
																							mRNA processing	0.0105	138	3	0.1533	0.1533	MBNL2,ECD,A1CF
																							regulation of cell migration	0.0055	73	2	0.1601	0.1601	TMSB4Y,SGK1
																							camera-type eye morphogenesis	0.0014	18	1	0.1614	0.1614	SKI
																							regulation of AMPA receptor activity	0.0014	18	1	0.1614	0.1614	CNIH3
																							bile acid and bile salt transport	0.0014	18	1	0.1614	0.1614	AKR1C1
																							cellular response to ATP	0.0014	18	1	0.1614	0.1614	HSP90B1
																							clathrin coat assembly	0.0014	18	1	0.1614	0.1614	PICALM
																							melanocyte differentiation	0.0014	18	1	0.1614	0.1614	HPS6
																							negative regulation of cellular senescence	0.0014	18	1	0.1614	0.1614	CDK6
																							long-chain fatty acid metabolic process	0.0014	18	1	0.1614	0.1614	CPT1A
																							positive regulation of proteolysis	0.0014	18	1	0.1614	0.1614	FBXW11
																							negative regulation of neurogenesis	0.0014	18	1	0.1614	0.1614	IL6
																							protein localization to centrosome	0.0014	18	1	0.1614	0.1614	CEP192
																							NIK/NF-kappaB signaling	0.0014	18	1	0.1614	0.1614	FBXW11
																							cellular response to mechanical stimulus	0.0057	75	2	0.167	0.167	MAG,CASP1
																							positive regulation of transcription, DNA-templated	0.0415	548	8	0.1687	0.1687	SMARCC2,FBXW11,PSEN1,IL6,PICALM,RHOG,YAP1,USP22
																							ceramide biosynthetic process	0.0014	19	1	0.1695	0.1695	CERS4
																							innervation	0.0014	19	1	0.1695	0.1695	VCAM1
																							regulation of DNA-binding transcription factor activity	0.0014	19	1	0.1695	0.1695	SGK1
																							nucleosome disassembly	0.0014	19	1	0.1695	0.1695	SMARCC2
																							positive regulation of chemokine production	0.0014	19	1	0.1695	0.1695	IL6
																							lipid storage	0.0014	19	1	0.1695	0.1695	ANGPTL3
																							negative regulation of viral entry into host cell	0.0014	19	1	0.1695	0.1695	FCN1
																							transmission of nerve impulse	0.0014	19	1	0.1695	0.1695	MAG
																							regulation of mitotic spindle assembly	0.0014	19	1	0.1695	0.1695	CEP97
																							regulation of dendrite morphogenesis	0.0014	19	1	0.1695	0.1695	GRIN1
																							tissue homeostasis	0.0014	19	1	0.1695	0.1695	YAP1
																							neural tube closure	0.0058	76	2	0.1705	0.1705	PFN1,SKI
																							positive regulation of NF-kappaB transcription factor activity	0.0111	147	3	0.1746	0.1746	PRKCH,TRIM14,IL6
																							angiogenesis	0.0169	223	4	0.1751	0.1751	PKNOX1,TGFBI,ANGPTL3,RAMP3
																							carbohydrate metabolic process	0.0059	78	2	0.1774	0.1774	ST8SIA2,CHST4
																							phospholipid translocation	0.0015	20	1	0.1776	0.1776	ATP9A
																							negative regulation of endothelial cell migration	0.0015	20	1	0.1776	0.1776	SERPINF1
																							positive regulation of natural killer cell mediated cytotoxicity	0.0015	20	1	0.1776	0.1776	VAV1
																							Rac protein signal transduction	0.0015	20	1	0.1776	0.1776	RHOG
																							brain morphogenesis	0.0015	20	1	0.1776	0.1776	PSEN1
																							positive regulation of protein autophosphorylation	0.0015	20	1	0.1776	0.1776	RASSF2
																							negative regulation of apoptotic signaling pathway	0.0015	20	1	0.1776	0.1776	PSEN1
																							cellular response to DNA damage stimulus	0.0171	226	4	0.1809	0.1809	PSEN1,SGK1,YAP1,ZBTB40
																							positive regulation of GTPase activity	0.0233	307	5	0.1827	0.1827	AGFG1,S100A10,PICALM,ARHGEF10L,VAV1
																							negative regulation of intrinsic apoptotic signaling pathway	0.0016	21	1	0.1856	0.1856	NOC2L
																							positive regulation of chondrocyte differentiation	0.0016	21	1	0.1856	0.1856	LOXL2
																							positive regulation of dendritic spine development	0.0016	21	1	0.1856	0.1856	PSEN1
																							artery morphogenesis	0.0016	21	1	0.1856	0.1856	ANGPTL3
																							positive regulation of cytokine production	0.0016	21	1	0.1856	0.1856	AGPAT1
																							negative regulation of microtubule depolymerization	0.0016	21	1	0.1856	0.1856	CKAP2
																							adrenal gland development	0.0016	21	1	0.1856	0.1856	DKK3
																							iron ion homeostasis	0.0016	21	1	0.1856	0.1856	PICALM
																							membrane depolarization	0.0016	21	1	0.1856	0.1856	CACNA1B
																							lysosome localization	0.0016	21	1	0.1856	0.1856	HPS6
																							regulation of long-term neuronal synaptic plasticity	0.0016	21	1	0.1856	0.1856	GRIN1
																							membrane protein ectodomain proteolysis	0.0016	21	1	0.1856	0.1856	PSEN1
																							T cell activation involved in immune response	0.0016	21	1	0.1856	0.1856	PSEN1
																							histone H3-K4 methylation	0.0016	21	1	0.1856	0.1856	PRDM9
																							cellular response to fatty acid	0.0016	21	1	0.1856	0.1856	CPT1A
																							positive regulation of protein kinase B signaling	0.0115	152	3	0.1867	0.1867	RHOG,VAV1,RAMP3
																							BMP signaling pathway	0.0061	81	2	0.1879	0.1879	SMURF2,SKI
																							homophilic cell adhesion via plasma membrane adhesion molecules	0.0116	153	3	0.1891	0.1891	CDH4,PCDH9,PCDH7
																							cell morphogenesis	0.0062	82	2	0.1914	0.1914	CDH4,YAP1
																							positive regulation of phosphatidylinositol 3-kinase signaling	0.0062	82	2	0.1914	0.1914	SELP,GH1
																							execution phase of apoptosis	0.0017	22	1	0.1936	0.1936	CASP1
																							negative regulation of peptidyl-serine phosphorylation	0.0017	22	1	0.1936	0.1936	RASSF2
																							calcium ion homeostasis	0.0017	22	1	0.1936	0.1936	GRIN1
																							positive regulation of receptor internalization	0.0017	22	1	0.1936	0.1936	GH1
																							regulation of hematopoietic stem cell differentiation	0.0017	22	1	0.1936	0.1936	YAP1
																							protein methylation	0.0017	22	1	0.1936	0.1936	METTL22
																							transcription, DNA-templated	0.0064	84	2	0.1985	0.1985	SKI,XAB2
																							positive regulation of peptidyl-serine phosphorylation	0.0064	84	2	0.1985	0.1985	IL6,RAMP3
																							ionotropic glutamate receptor signaling pathway	0.0017	23	1	0.2014	0.2014	GRIN1
																							nucleobase-containing compound metabolic process	0.0017	23	1	0.2014	0.2014	PRPSAP2
																							cell motility	0.0017	23	1	0.2014	0.2014	SKI
																							regulation of axonogenesis	0.0017	23	1	0.2014	0.2014	GRIN1
																							regulation of cell size	0.0017	23	1	0.2014	0.2014	VAV1
																							intrinsic apoptotic signaling pathway by p53 class mediator	0.0017	23	1	0.2014	0.2014	RRP8
																							skeletal muscle fiber development	0.0017	23	1	0.2014	0.2014	SKI
																							eating behavior	0.0017	23	1	0.2014	0.2014	CPT1A
																							endocrine pancreas development	0.0017	23	1	0.2014	0.2014	IL6
																							aging	0.012	159	3	0.204	0.204	LOXL2,SERPINF1,VCAM1
																							positive regulation of peptidyl-tyrosine phosphorylation	0.0065	86	2	0.2056	0.2056	GH1,IL6
																							response to hypoxia	0.0122	161	3	0.209	0.209	LOXL2,HSP90B1,VCAM1
																							negative regulation of mitotic cell cycle	0.0018	24	1	0.2092	0.2092	PTPN3
																							cGMP-mediated signaling	0.0018	24	1	0.2092	0.2092	PDE3A
																							positive regulation of cardiac muscle cell proliferation	0.0018	24	1	0.2092	0.2092	YAP1
																							calcium ion import	0.0018	24	1	0.2092	0.2092	CACNA1B
																							calcium ion regulated exocytosis	0.0018	24	1	0.2092	0.2092	RIMS3
																							positive regulation of neurogenesis	0.0018	24	1	0.2092	0.2092	SERPINF1
																							phototransduction	0.0018	24	1	0.2092	0.2092	GPR52
																							clathrin-dependent endocytosis	0.0018	24	1	0.2092	0.2092	PICALM
																							protein stabilization	0.0123	162	3	0.2115	0.2115	RASSF2,PFN1,A1CF
																							activation of protein kinase activity	0.0067	88	2	0.2127	0.2127	EMP2,GPRC5B
																							positive regulation of focal adhesion assembly	0.0019	25	1	0.2169	0.2169	S100A10
																							regulation of canonical Wnt signaling pathway	0.0019	25	1	0.2169	0.2169	PSEN1
																							positive regulation of cell cycle arrest	0.0019	25	1	0.2169	0.2169	RRP8
																							defense response to fungus	0.0019	25	1	0.2169	0.2169	DEFA6
																							cell-cell adhesion mediated by cadherin	0.0019	25	1	0.2169	0.2169	CDH4
																							response to cadmium ion	0.0019	25	1	0.2169	0.2169	CYB5A
																							triglyceride homeostasis	0.0019	25	1	0.2169	0.2169	ANGPTL3
																							positive regulation of excitatory postsynaptic potential	0.0019	25	1	0.2169	0.2169	GRIN1
																							regulation of calcium ion transport	0.0019	25	1	0.2169	0.2169	CACNA1B
																							integrin-mediated signaling pathway	0.0068	90	2	0.2198	0.2198	VAV1,ANGPTL3
																							peptidyl-tyrosine dephosphorylation	0.0069	91	2	0.2234	0.2234	CDC25B,PTPN3
																							cAMP-mediated signaling	0.002	26	1	0.2245	0.2245	PDE3A
																							ATP-dependent chromatin remodeling	0.002	26	1	0.2245	0.2245	SMARCC2
																							regulation of synaptic transmission, glutamatergic	0.002	26	1	0.2245	0.2245	PSEN1
																							intrinsic apoptotic signaling pathway in response to DNA damage by p53 class mediator	0.002	26	1	0.2245	0.2245	PHLDA3
																							natural killer cell activation	0.002	26	1	0.2245	0.2245	IL21R
																							digestion	0.002	26	1	0.2245	0.2245	AKR1C1
																							response to zinc ion	0.002	26	1	0.2245	0.2245	VCAM1
																							positive regulation of phosphorylation	0.002	26	1	0.2245	0.2245	PSEN1
																							protein K63-linked deubiquitination	0.002	26	1	0.2245	0.2245	SHMT2
																							positive regulation of neuron projection development	0.007	93	2	0.2306	0.2306	SERPINF1,GPRC5B
																							hippo signaling	0.002	27	1	0.2321	0.2321	YAP1
																							cation transport	0.002	27	1	0.2321	0.2321	GRIN1
																							stress-activated MAPK cascade	0.002	27	1	0.2321	0.2321	FBXW11
																							cellular response to vascular endothelial growth factor stimulus	0.002	27	1	0.2321	0.2321	VCAM1
																							endothelial cell migration	0.002	27	1	0.2321	0.2321	LOXL2
																							positive regulation of Ras protein signal transduction	0.002	27	1	0.2321	0.2321	VAV1
																							mitotic spindle assembly	0.002	27	1	0.2321	0.2321	CEP192
																							face morphogenesis	0.002	27	1	0.2321	0.2321	SKI
																							skeletal system morphogenesis	0.002	27	1	0.2321	0.2321	PSEN1
																							cellular response to organic substance	0.002	27	1	0.2321	0.2321	CASP1
																							protein homotrimerization	0.002	27	1	0.2321	0.2321	SKI
																							ciliary basal body-plasma membrane docking	0.0072	95	2	0.2378	0.2378	CEP97,CEP192
																							negative regulation of fibroblast proliferation	0.0021	28	1	0.2396	0.2396	SKI
																							endocytic recycling	0.0021	28	1	0.2396	0.2396	SNF8
																							cellular response to gamma radiation	0.0021	28	1	0.2396	0.2396	YAP1
																							respiratory gaseous exchange	0.0021	28	1	0.2396	0.2396	GRIN1
																							regulation of RNA splicing	0.0021	28	1	0.2396	0.2396	MBNL2
																							G protein-coupled serotonin receptor signaling pathway	0.0021	28	1	0.2396	0.2396	HRH3
																							positive regulation of DNA binding	0.0021	28	1	0.2396	0.2396	SKI
																							positive regulation of G2/M transition of mitotic cell cycle	0.0021	28	1	0.2396	0.2396	CDC25B
																							response to morphine	0.0021	28	1	0.2396	0.2396	GRIN1
																							antibacterial humoral response	0.0021	28	1	0.2396	0.2396	DEFA6
																							regulation of heart rate	0.0021	28	1	0.2396	0.2396	IRX5
																							receptor-mediated endocytosis	0.0131	173	3	0.2397	0.2397	LOXL2,HSP90B1,PICALM
																							calcium ion transmembrane transport	0.0073	97	2	0.245	0.245	CACNA1B,PSEN1
																							beta-catenin-TCF complex assembly	0.0022	29	1	0.247	0.247	TLE1
																							lipid homeostasis	0.0022	29	1	0.247	0.247	ANGPTL3
																							positive regulation of interleukin-1 beta secretion	0.0022	29	1	0.247	0.247	CASP1
																							negative regulation of phosphatase activity	0.0022	29	1	0.247	0.247	CEP192
																							negative regulation of epidermal growth factor receptor signaling pathway	0.0022	29	1	0.247	0.247	PTPN3
																							protein tetramerization	0.0022	29	1	0.247	0.247	SHMT2
																							ER to Golgi vesicle-mediated transport	0.0133	176	3	0.2475	0.2475	COG4,TMEM115,CNIH3

## Sheet: Cluter42
Gene	Degree	Betweenness Centrality	Closeness Centrality	Clustering Coefficient	MCODE Score		Pathway	Ratio of Proteins	Number of Proteins	Network proteins	P-Value	FDR	Nodes
AATK	340	0.06161	0.96703297	0.97829256	3056124172563340		Complement and coagulation cascades(K)	0.007	79	14	4.1976e-09	2.5605e-06	SERPINE1,C4BPB,C4A,CFB,CFH,CFI,C7,SERPINA5,SERPINB2,F8,C1QB,PLAU,CPB2,CR2
ABCB1	348	0.06775	0.98876404	0.97727649	3123924672859170		Extracellular matrix organization®	0.0232	262	20	2.0935e-06	0.00063852	SERPINE1,COL9A3,MATN3,SPP1,COMP,FBN2,FBLN5,BMP4,BMP2,COL5A2,FBN1,LAMC3,ITGAL,CASP3,ITGB6,MMP7,ITGA7,COL15A1,LAMA3,COL7A1
ACADL	350	0.06976	0.99435028	0.97688088	3.13145e+16		Cytokine-cytokine receptor interaction(K)	0.026	294	20	1.1234e-05	0.0022806	IL1RN,IL20RA,PPBP,ACVRL1,IL1A,CCL13,CCL19,CSF3,CSF3R,CXCL13,CXCL14,IL13RA2,TNFRSF17,BMP4,BMP2,CXCL12,CXCL2,IL1RL1,CCL8,IL2RA
ACE2	344	0.06603	0.97777778	0.97733745	3.08409e+16		Focal adhesion(K)	0.0176	199	15	4.6522e-05	0.0070713	MYLK,PDGFD,IGF1,COL9A3,SPP1,VEGFC,COMP,HGF,CAV3,CAV2,CAV1,LAMC3,ITGB6,ITGA7,LAMA3
ACVRL1	351	0.07009	0.99716714	0.97689866	3141257577263240		Malaria(K)	0.0043	49	7	0.00012798	0.0156	CD36,CSF3,COMP,HGF,KLRB1,SELE,ITGAL
ADGRE3	347	0.06648	0.9859944	0.97756159	3.11296e+16		Protein digestion and absorption(K)	0.008	90	9	0.00020992	0.0212	ACE2,KCNN4,COL9A3,MME,CPB2,SLC1A1,COL5A2,COL15A1,COL7A1
ADGRL3	342	0.06212	0.97237569	0.97839173	3076469894152350		Direct p53 effectors(N)	0.012	136	11	0.00026526	0.0231	SERPINE1,TP63,PLK3,SNAI2,SERPINB5,SPP1,NFYC,STEAP3,HGF,CCNB1,CAV1
ADIRF	350	6.83E-5	0.99435028	0.97732296	3141151247142990		ECM-receptor interaction(K)	0.0073	82	8	0.00055067	0.0419	COL9A3,CD36,SPP1,COMP,LAMC3,ITGB6,ITGA7,LAMA3
AGER	351	0.06973	0.99716714	0.97701262	314162973268409		Beta1 integrin cell surface interactions(N)	0.0058	66	7	0.00075118	0.0503	SPP1,PLAU,COL5A2,FBN1,ITGA7,LAMA3,COL7A1
AGTR2	339	0.06213	0.96438356	0.97802447	3042160578595620		Integrin signalling pathway(P)	0.014	158	11	0.00090615	0.0553	COL9A3,LIMS2,CAV1,COL5A2,ITGAL,PIK3C2B,RND1,ITGB6,ITGA7,COL15A1,COL7A1
AK4	350	0.06825	0.99435028	0.97733934	3.1412e+16		Response to elevated platelet cytosolic Ca2+(R)	0.01	113	9	0.001054	0.0569	SERPINE1,RAB27B,IGF1,PPBP,CD36,F8,VEGFC,HGF,CLEC3B
ALDH3B1	345	0.06718	0.98050139	0.97708123	3.08318e+16		Complement cascade(R)	0.0123	139	10	0.0012069	0.0569	C4BPB,C4A,CFB,CFH,CFI,C7,C1QB,CPB2,IGLC1,CR2
AMOTL1	348	0.06597	0.98876404	0.97782305	3.13182e+16		p53 signaling pathway(K)	0.0064	72	7	0.0012363	0.0569	SERPINE1,IGF1,SERPINB5,STEAP3,CCNB1,CASP3,RRM2
ANLN	346	0.06772	0.98324022	0.9770294	3092762518541250		Dissolution of Fibrin Clot(R)	0.0009	10	3	0.0015134	0.0642	SERPINE1,SERPINB2,PLAU
ANOS1	351	0.06979	0.99716714	0.97699634	3141576567623960		Pertussis(K)	0.0067	76	7	0.0016767	0.0642	C4BPB,C4A,IL1A,C1QB,TICAM1,CASP3,IRF1
ANXA3	344	0.06324	0.97777778	0.97825276	3.09649e+16		Staphylococcus aureus infection(K)	0.005	56	6	0.0016907	0.0642	C4A,CFB,CFH,CFI,C1QB,ITGAL
ARHGAP6	348	0.06602	0.98876404	0.97780649	3131768586230440		alk in cardiac myocytes(B)	0.0021	24	4	0.0021331	0.0747	SMAD1,SMAD6,BMP4,BMP2
ARHGEF4	346	0.06553	0.98324022	0.9777331	3103425486473650		Other interleukin signaling(R)	0.0022	25	4	0.0024688	0.0815	CSF3,CSF3R,CASP3,PTPRZ1
ASCC3	345	0.06669	0.98050139	0.97724975	3.08025e+16		Interleukin-10 signaling(R)	0.004	45	5	0.0034972	0.1107	IL1RN,IL1A,CCL19,CSF3,CXCL2
ASPN	332	0.06066	0.94623656	0.97763258	2977516494921780		Signaling by BMP(R)	0.0025	28	4	0.0036905	0.1107	ACVRL1,SMAD1,SMAD6,BMP2
B4GALT2	345	0.06764	0.98050139	0.97692956	3092530740340580		Fluid shear stress and atherosclerosis(K)	0.0123	139	9	0.0041682	0.1209	EDN1,IL1A,CDH5,CAV3,CAV2,CAV1,SELE,BMP4,HSP90AB1
BACE2	344	0.06372	0.97777778	0.97810021	3.09994e+16		Ovarian steroidogenesis(K)	0.0043	49	5	0.0049886	0.1347	CYP1B1,IGF1,LDLR,PLA2G4C,PLA2G4A
BMP2	349	6.88E-5	0.9915493	0.9770609	3122282315489650		Syndecan-2-mediated signaling events(N)	0.0028	32	4	0.0058809	0.1488	EPB41,CAV2,CASP3,LAMA3
BMP4	340	0.06385	0.96703297	0.97756377	3.04568e+16		PI3K-Akt signaling pathway(K)	0.0313	354	16	0.0059517	0.1488	PDGFD,IGF1,COL9A3,SPP1,VEGFC,CSF3,CSF3R,COMP,HGF,HSP90AB1,LAMC3,ITGB6,ITGA7,LAMA3,IL2RA,TEK
BPIFB1	331	0.05706	0.94369973	0.97879703	2994509421702400		Hematopoietic cell lineage(K)	0.0086	97	7	0.0062901	0.151	CD36,MME,IL1A,CSF3,CSF3R,CR2,IL2RA
C1QB	340	0.06604	0.96703297	0.97680028	3032396888662580		Beta5 beta6 beta7 and beta8 integrin cell surface interactions(N)	0.0015	17	3	0.0066401	0.1527	PLAU,FBN1,ITGB6
C4A	344	0.06559	0.97777778	0.97749	3084576505088830		AGE-RAGE signaling pathway in diabetic complications(K)	0.0088	99	7	0.0069954	0.1539	SERPINE1,EDN1,IL1A,VEGFC,AGER,SELE,CASP3
C4BPB	348	0.06707	0.98876404	0.9774918	3.1225e+16		Hypertrophic cardiomyopathy (HCM)(K)	0.0073	83	6	0.011	0.2313	IGF1,TNNC1,ITGB6,SGCG,ITGA7,CACNG6
C7	348	0.06801	0.98876404	0.97719368	311290596562184
CA3	348	0.06732	0.98876404	0.97739243	3.13265e+16
CA4	352	0.07074	1.0	0.97681948	3150749267200210
CABYR	349	0.06825	0.9915493	0.97724204	3122709893608100
CACNG6	348	0.06897	0.98876404	0.976879	312268102922232
CALCRL	348	0.06791	0.98876404	0.9772268	3.11301e+16
CASP3	347	0.06643	0.9859944	0.97757825	3104285205776660
CAV1	350	0.06861	0.99435028	0.9772411	3.1412e+16
CAV2	350	0.06947	0.99435028	0.97697912	3141555363062410
CAV3	345	0.06636	0.98050139	0.97735086	3.08409e+16
CCDC68	345	6.43E-5	0.98050139	0.97802494	3104495422229040
CCK	351	0.06983	0.99716714	0.97698006	3141470237503720
CCL13	337	0.06197	0.95912807	0.97781546	3.02576e+16
CCL19	328	0.05766	0.93617021	0.97822033	2.94118e+16
CCL8	340	0.06615	0.96703297	0.97674822	3051796393517460
CCNA2	349	0.06872	0.9915493	0.97709383	3.12234e+16
CCNB1	347	0.06674	0.9859944	0.9774783	3122479946073470
CD180	347	0.06809	0.9859944	0.97704519	3102673232083530
CD36	351	0.06995	0.99716714	0.9769475	3.1512e+16
CDH13	350	0.06976	0.99435028	0.97688088	3131395445686390
CDH5	349	0.06946	0.9915493	0.97684682	3.12153e+16
CDKN3	348	0.06729	0.98876404	0.97742555	3.11355e+16
CDO1	351	0.07015	0.99716714	0.97688238	3.1412e+16
CEMIP	345	0.06631	0.98050139	0.97736771	3.09383e+16
CFB	348	0.06725	0.98876404	0.97744211	3.12356e+16
CFH	344	0.06774	0.97777778	0.97676114	3072346731067790
CFI	338	0.06454	0.96174863	0.97705125	3.02449e+16
CHI3L2	345	0.06638	0.98050139	0.97735086	3.0842e+16
CHRDL2	340	0.06213	0.96703297	0.97813639	3062587201318310
CKMT1B	345	0.06378	0.98050139	0.97819346	3.10525e+16
CKS2	343	0.06412	0.97506925	0.97783575	3085502342529930
CLDN1	346	6.63E-5	0.98324022	0.97749853	3.10504e+16
CLDN5	351	6.94E-5	0.99716714	0.9771103	3.1419e+16
CLEC1A	349	6.75E-5	0.9915493	0.97745611	3141608835435020
CLEC3B	349	0.06879	0.9915493	0.9770609	3137754641679680
CLIC3	345	6.56E-5	0.98050139	0.97760364	3094698427397910
CLIC5	351	6.99E-5	0.99716714	0.97696378	3141470237503720
COL15A1	341	0.06533	0.96969697	0.97717785	3044308464874540
COL5A2	340	0.06381	0.96703297	0.97756377	3056358208955220
COL7A1	349	0.06911	0.9915493	0.97696209	3121961631900810
COL9A3	349	0.06896	0.9915493	0.97701149	3131855575102620
COMP	351	6.99E-5	0.99716714	0.97696378	3141470237503720
COX4I2	345	0.06439	0.98050139	0.97799124	3.09443e+16
CP	347	0.06668	0.9859944	0.97751162	3114024001627220
CPB2	348	0.06809	0.98876404	0.97717712	311290596562184
CPNE5	343	0.06614	0.97506925	0.97717082	3.0738e+16
CPXM1	346	0.06651	0.98324022	0.97743152	3.09406e+16
CR2	346	0.06518	0.98324022	0.97785038	3.1236e+16
CRABP1	346	0.06432	0.98324022	0.97811846	3115427343869870
CRLF1	347	0.06734	0.9859944	0.97729506	3103532951386530
CRTAC1	350	0.06846	0.99435028	0.97729022	3.13267e+16
CSF3	346	0.06637	0.98324022	0.97744827	3.11225e+16
CSF3R	347	0.06798	0.9859944	0.97707851	3.11246e+16
CSRNP1	351	0.06967	0.99716714	0.9770289	314162973268409
CST6	351	0.06999	0.99716714	0.97693122	3141310742323360
CXCL12	341	0.06576	0.96969697	0.97703985	3053823328007300
CXCL13	341	0.06125	0.96969697	0.97855787	3.07021e+16
CXCL14	348	0.06613	0.98876404	0.97778992	3132035115190480
CXCL2	345	0.06591	0.98050139	0.97750253	3094427466515750
CYP1B1	337	0.06478	0.95912807	0.976844	3024821447953970
CYP24A1	349	0.06866	0.9915493	0.9771103	3.12244e+16
CYTL1	336	0.06256	0.95652174	0.97748756	302471165776555
DAPK2	350	0.06814	0.99435028	0.97738846	3.14168e+16
DENND3	351	6.92E-5	0.99716714	0.97717542	3150749267200210
DEPTOR	339	0.06229	0.96438356	0.97795465	3045730182280620
DGKA	350	0.06885	0.99435028	0.97715923	3140938586902510
DIRAS3	337	5.99E-5	0.95912807	0.97853964	3.02792e+16
DKK2	349	6.74E-5	0.9915493	0.97750552	3.13341e+16
DOCK4	352	0.07074	1.0	0.97681948	3150749267200210
DOK5	348	0.06858	0.98876404	0.97701149	3112370070778560
DPYSL3	326	0.05558	0.93121693	0.97868806	2929120987654320
EAF2	333	0.06169	0.94878706	0.97738703	2976719167357460
ECHDC3	339	0.06211	0.96438356	0.97802447	3.05113e+16
EDN1	350	0.06841	0.99435028	0.97730659	3.1512e+16
EFNB1	344	0.06602	0.97777778	0.97733745	3074242539244430
ELOVL4	343	0.06566	0.97506925	0.97732426	3.07413e+16
EMP2	351	0.06942	0.99716714	0.9771103	3.1419e+16
ENC1	348	0.06853	0.98876404	0.97702806	3112370070778560
EPAS1	343	6.45E-5	0.97506925	0.9777164	3075489154954010
EPB41	341	0.06291	0.96969697	0.97800587	3065477998289430
ESM1	331	0.06116	0.94369973	0.97731392	2.97738e+16
ETV5	336	0.06283	0.95652174	0.97739872	3006975212026350
EXOSC5	340	0.06419	0.96703297	0.9774423	3.05497e+16
EZH1	346	0.06559	0.98324022	0.9777331	3.11348e+16
F8	345	0.06699	0.98050139	0.97714863	3083554560889020
FABP3	334	0.06162	0.95135135	0.97757638	2987118007873290
FAM105A	347	0.06779	0.9859944	0.97714514	3.11278e+16
FAM174B	340	0.06419	0.96703297	0.9774423	3.04535e+16
FAM198B	340	0.06572	0.96703297	0.97692174	3.04348e+16
FAT1	340	0.06108	0.96703297	0.97850078	3.05717e+16
FBLN5	346	0.06723	0.98324022	0.97719695	3104274322169050
FBN1	336	6.48E-5	0.95652174	0.97668799	3013750859293020
FBN2	341	0.06558	0.96969697	0.97710885	3.05404e+16
FGFBP2	350	6.93E-5	0.99435028	0.97702824	3.13193e+16
FHL2	350	0.06907	0.99435028	0.97709374	3132035115190480
FKBP10	346	0.06655	0.98324022	0.97741476	3.11342e+16
FKBP11	348	0.06854	0.98876404	0.97702806	3112423660262890
FMO1	349	0.06785	0.9915493	0.97735731	3.13172e+16
FRY	348	0.06803	0.98876404	0.97719368	3122641220087630
FUT1	351	0.06989	0.99716714	0.97696378	3141470237503720
GATA3	338	0.06116	0.96174863	0.9782101	3035225024727990
GATA6	344	0.06494	0.97777778	0.9776934	3093777160398550
GGT5	347	0.06506	0.9859944	0.97801136	3124092686215030
GNPDA1	348	0.06764	0.98876404	0.97730962	3123017526120660
GPR4	344	0.06623	0.97777778	0.97726965	3084901093180630
GPR87	351	0.07014	0.99716714	0.97688238	3141151247142990
GRHL1	334	0.05855	0.95135135	0.97861934	3013324140260030
GZMA	342	0.06531	0.97237569	0.97732846	3064494597755310
GZMH	348	0.06718	0.98876404	0.97745868	3113763397371080
H2AFY2	346	0.06576	0.98324022	0.97766608	3103425486473650
HACD3	346	6.73E-5	0.98324022	0.97716344	3093247404224840
HAVCR1	343	0.06598	0.97506925	0.97722197	3.07391e+16
HECW2	347	0.06761	0.9859944	0.97721177	3.113e+16
HEY1	346	0.06582	0.98324022	0.97764933	3.10332e+16
HGF	347	6.74E-5	0.9859944	0.97726175	3.10332e+16
HIST1H2AE	345	6.51E-5	0.98050139	0.97775531	3.09972e+16
HNRNPL	335	0.06269	0.95392954	0.97731701	3.00586e+16
HOPX	344	0.06503	0.97777778	0.97767645	3085119889598060
HOXD4	346	0.06682	0.98324022	0.97733099	3109137522961700
HSD17B6	342	0.06359	0.97237569	0.97791154	3066133598645510
HSD3B7	348	0.06759	0.98876404	0.97732618	3113334681496460
HSP90AB1	338	0.06162	0.96174863	0.97806964	3037274108499410
HYAL1	348	0.06708	0.98876404	0.9774918	3.12356e+16
HYAL2	350	0.06841	0.99435028	0.97730659	3.14142e+16
IDO1	331	0.05913	0.94369973	0.97802801	2.96383e+16
IGF1	343	0.06706	0.97506925	0.97686393	3.06298e+16
IGLC1	339	0.06334	0.96438356	0.97760556	3046682634730530
IL13RA2	343	0.06352	0.97506925	0.97802329	3085775637688700
IL1A	344	0.06657	0.97777778	0.97715099	3.08349e+16
IL1RL1	346	0.06635	0.98324022	0.97748178	3094163299404970
IL1RN	326	0.05974	0.93121693	0.97714016	2926058364866410
IL20RA	332	0.06094	0.94623656	0.97754159	2977234783897990
IL2RA	349	0.06896	0.9915493	0.97701149	312201507916562
IRF1	351	6.92E-5	0.99716714	0.97717542	3150749267200210
ITGA7	340	0.06447	0.96703297	0.97735554	3.04707e+16
ITGAL	346	0.06669	0.98324022	0.9773645	3112299138924670
ITGB6	337	0.06445	0.95912807	0.97694998	3.01442e+16
ITPKC	343	0.06564	0.97506925	0.97734131	3074290473711600
KCNK3	350	0.06883	0.99435028	0.9771756	3.1323e+16
KCNN2	336	0.06415	0.95652174	0.97691898	3004576866022640
KCNN3	341	0.06365	0.96969697	0.97774711	3.06466e+16
KCNN4	349	0.06783	0.9915493	0.97737378	3123244366256170
KIAA0040	341	0.06511	0.96969697	0.97724685	3054261584113210
KL	351	7.03E-5	0.99716714	0.97683354	3.14104e+16
KLRB1	336	0.06145	0.95652174	0.9778607	3.00602e+16
KRT6A	341	0.06172	0.96969697	0.97841987	3.06413e+16
LAMA3	351	0.07025	0.99716714	0.97684982	3.14104e+16
LAMC3	352	0.07074	1.0	0.97681948	3150749267200210
LDLR	349	0.06901	0.9915493	0.97699503	3131801960291530
LGALS7	343	0.06457	0.97506925	0.97769935	307538018393198
LGI2	352	0.07074	1.0	0.97681948	3150749267200210
LGR4	344	0.06675	0.97777778	0.97710014	3083326720717610
LIMS2	351	0.07015	0.99716714	0.97688238	3141151247142990
LRRC32	348	0.06829	0.98876404	0.97711087	3122426188068750
LTF	337	0.06189	0.95912807	0.97786845	3032101156497880
LYPLA1	341	0.06448	0.96969697	0.97747111	3055083314311800
MAGED4B	348	0.06771	0.98876404	0.97729305	3.11312e+16
MANF	351	7.0E-5	0.99716714	0.97693122	3.14136e+16
MAP1B	322	0.05839	0.92146597	0.97710958	2.89154e+16
MARC2	341	0.06405	0.96969697	0.97760911	3064057530851260
MARCO	341	0.06226	0.96969697	0.97823012	3.07598e+16
MATN3	340	0.06254	0.96703297	0.97798022	3041920131102290
MCM4	348	0.06733	0.98876404	0.97740899	3132016419535890
MEOX1	339	6.26E-5	0.96438356	0.97783247	3.04146e+16
MME	348	0.06737	0.98876404	0.97739243	312217542096004
MMP7	346	0.06514	0.98324022	0.97786714	3112745197168850
MPZL2	338	0.06157	0.96174863	0.97806964	3.03605e+16
MRPL2	341	0.06429	0.96969697	0.97754011	3054159292035390
MUC5B	345	0.06634	0.98050139	0.97736771	3.0842e+16
MYLK	350	0.06966	0.99435028	0.97691363	3.13156e+16
MYOF	340	0.06461	0.96703297	0.97730349	3.05344e+16
MZB1	341	0.06062	0.96969697	0.97876488	3.07746e+16
NAB1	348	0.06834	0.98876404	0.97707774	3112530839231540
NEBL	346	0.06654	0.98324022	0.97743152	3103846862053090
NEDD9	344	0.06616	0.97777778	0.9772866	3082744250655960
NFYC	345	0.06602	0.98050139	0.97746882	3094210697810010
NINJ2	337	0.06134	0.95912807	0.97804508	3.03617e+16
NKG7	347	6.65E-5	0.9859944	0.97756159	3.10434e+16
NKX3-1	336	0.06193	0.95652174	0.97771855	300707605195557
NUSAP1	345	0.06506	0.98050139	0.97777216	3.10487e+16
OASL	348	0.06712	0.98876404	0.97745868	312201507916562
OLFML2A	346	0.06692	0.98324022	0.97729748	3103468535283780
OVOL1	341	6.23E-5	0.96969697	0.97821287	3.06825e+16
P3H2	343	0.06246	0.97506925	0.97838133	3094806811750780
PADI4	340	0.06366	0.96703297	0.97765053	3036265366680790
PALM2-AKAP2	346	0.06637	0.98324022	0.97748178	3104117095459730
PBLD	341	0.06273	0.96969697	0.97805762	3.06559e+16
PCDH1	337	0.06569	0.95912807	0.97652607	2999887134378970
PCDH12	350	0.06961	0.99435028	0.97693	3.14139e+16
PDGFD	339	0.06534	0.96438356	0.97692482	3.02428e+16
PDIA4	348	0.06823	0.98876404	0.97712743	3112745197168850
PDLIM4	351	0.07009	0.99716714	0.97689866	3.1412e+16
PDZD2	348	0.06669	0.98876404	0.97760774	3122816788137720
PELI1	344	0.06615	0.97777778	0.97730355	3083924443677760
PIK3C2B	322	0.05889	0.92146597	0.97691608	2886249020376170
PLA1A	341	0.06205	0.96969697	0.97829912	3.07146e+16
PLA2G2A	334	0.06113	0.95135135	0.97770225	2.99562e+16
PLA2G4A	337	0.06346	0.95912807	0.97730324	3016481059372620
PLA2G4C	341	0.06483	0.96969697	0.97735035	3054699840219120
PLA2G7	344	0.06597	0.97777778	0.9773544	308403312057961
PLAC8	350	0.06966	0.99435028	0.97691363	3.13156e+16
PLAU	344	0.06578	0.97777778	0.9774222	3074567534931860
PLEKHO1	339	0.06477	0.96438356	0.97711682	3045292876932700
PLK3	340	0.06415	0.96703297	0.97745966	3035717818284580
PLLP	348	0.06857	0.98876404	0.97701149	3.11221e+16
PLVAP	339	0.06423	0.96438356	0.97730883	3025158315565030
POSTN	346	0.06739	0.98324022	0.97714669	3102874021789160
PPBP	333	0.06008	0.94878706	0.97794783	2996631694589390
PRR29	348	0.06664	0.98876404	0.9776243	3.13266e+16
PRX	350	0.06845	0.99435028	0.97729022	3151150087780310
PSCA	325	0.05827	0.92875989	0.97754986	2915873561900390
PTPN21	342	0.06369	0.97237569	0.9778601	3.06713e+16
PTPN5	348	0.06649	0.98876404	0.97767399	3122977129932140
PTPRM	350	0.06946	0.99435028	0.97697912	3131768586230440
PTPRZ1	342	0.06461	0.97237569	0.97755141	3083589276418530
QKI	350	0.06847	0.99435028	0.97729022	3.14353e+16
RAB27B	337	0.06184	0.95912807	0.97786845	3026989804175430
RAMP2	352	0.07074	1.0	0.97681948	3150749267200210
RBP2	346	0.06655	0.98324022	0.97741476	3.11251e+16
RERGL	347	0.06568	0.9859944	0.97781146	3123447590158400
RGS16	342	0.06539	0.97237569	0.97731131	3064439964392310
RND1	339	6.21E-5	0.96438356	0.97802447	3.05163e+16
ROBO4	351	0.07009	0.99716714	0.97689866	3150990095730230
RRM2	347	0.06634	0.9859944	0.97761157	3123978744321640
S100A3	349	0.06699	0.9915493	0.97762079	313235494994253
S1PR1	346	0.06489	0.98324022	0.97793415	3112638018200200
SBDS	343	0.06582	0.97506925	0.97727311	3079696822571070
SBF1	341	0.06485	0.96969697	0.97735035	3054754622232360
SCARA3	338	0.06307	0.96174863	0.977578	3011347681136650
SCG5	348	0.06719	0.98876404	0.97745868	3113763397371080
SEC14L1	349	0.06802	0.9915493	0.97730791	3.13166e+16
SELE	340	0.06443	0.96703297	0.97735554	3045071004662990
SEMA3E	340	0.06271	0.96703297	0.97794551	3043245358320310
SEMA3G	350	0.06905	0.99435028	0.97711011	31321417267745
SERPINA5	346	0.06649	0.98324022	0.97743152	3102726964539960
SERPINB2	322	0.05917	0.92146597	0.97681933	2888018570323190
SERPINB5	343	0.06537	0.97506925	0.97742656	3083163705364840
SERPINE1	334	0.05957	0.95135135	0.97824171	3020672036995590
SERTAD1	349	0.06823	0.9915493	0.97724204	3122763340872910
SGCG	351	0.06973	0.99716714	0.97701262	314162973268409
SH2D3C	351	0.06942	0.99716714	0.9771103	3.1419e+16
SH3GL2	352	0.07074	1.0	0.97681948	3150749267200210
SLC19A2	339	0.06224	0.96438356	0.97798956	3037151741293530
SLC1A1	344	0.06562	0.97777778	0.97749	3.08463e+16
SLC1A4	350	0.06961	0.99435028	0.97693	3.13161e+16
SLC2A11	337	6.02E-5	0.95912807	0.97843366	3027586915720790
SLC38A3	345	6.74E-5	0.98050139	0.97701382	3.08307e+16
SLC39A3	340	6.32E-5	0.96703297	0.97777199	3059832844893080
SLC39A8	348	0.06765	0.98876404	0.97730962	3113334681496460
SLC9A3R2	346	0.06669	0.98324022	0.97738125	3.10374e+16
SLCO2A1	347	0.06525	0.9859944	0.97794473	3.14229e+16
SLIT2	349	0.06802	0.9915493	0.97730791	3.13161e+16
SLN	340	0.06482	0.96703297	0.97721673	3.0454e+16
SMAD1	346	0.06513	0.98324022	0.97786714	3103801613668720
SMAD6	350	6.81E-5	0.99435028	0.97738846	3151150087780310
SMPDL3A	331	0.05993	0.94369973	0.97777167	2.97798e+16
SNAI2	337	0.06295	0.95912807	0.9774622	3025656255057450
SPOCK2	344	0.06687	0.97777778	0.97704929	3073375884077970
SPON1	342	0.06422	0.97237569	0.9776886	306569653174146
SPP1	349	0.06767	0.9915493	0.97742318	3.13314e+16
SPRR1B	341	6.53E-5	0.96969697	0.9771951	3.05318e+16
SPRYD7	349	0.06837	0.9915493	0.9772091	3122763340872910
SSR4	349	0.06927	0.9915493	0.97691269	3121801290106390
STARD8	350	0.06878	0.99435028	0.97719198	3132408255734530
STEAP3	350	6.92E-5	0.99435028	0.97706099	3.13198e+16
SULF1	349	0.06902	0.9915493	0.97699503	3122068526430420
SUPT7L	348	0.06723	0.98876404	0.97744211	3123393832153690
SUSD2	345	0.06549	0.98050139	0.97763734	3.09955e+16
SYNDIG1	345	6.67E-5	0.98050139	0.97724975	3083716622935630
SYNPO2	346	0.06485	0.98324022	0.97795091	311269160768453
SYT8	342	0.06449	0.97237569	0.9775857	3073963560645490
SYTL2	338	6.16E-5	0.96174863	0.97808719	3.02866e+16
TARP	346	0.06523	0.98324022	0.97783363	3.11867e+16
TDGF1	333	0.06007	0.94878706	0.97796592	2996743751716560
TDO2	348	0.06903	0.98876404	0.97686243	3111834175935280
TEK	352	0.07074	1.0	0.97681948	3150749267200210
TESK2	340	0.06357	0.96703297	0.97765053	3.046e+16
TICAM1	338	0.06304	0.96174863	0.977578	3039776618145190
TIE1	345	0.06672	0.98050139	0.9772329	3093560391692810
TMEM100	349	0.06803	0.9915493	0.97730791	3.13282e+16
TMEM158	344	0.06541	0.97777778	0.9775578	3.0849e+16
TMEM2	336	0.06118	0.95652174	0.97794954	3026945620319110
TMEM204	349	0.06749	0.9915493	0.97747258	3.1333e+16
TMEM74B	344	0.06386	0.97777778	0.97803241	3095404519579090
TMSB15A	350	0.06867	0.99435028	0.97722472	3142303976278920
TNFAIP6	335	0.06532	0.95392954	0.97636965	2992947985294650
TNFRSF17	341	0.06423	0.96969697	0.97757461	3045728232050980
TNNC1	352	0.07074	1.0	0.97681948	3150749267200210
TNS1	343	0.06406	0.97506925	0.9778528	3.08556e+16
TP63	342	0.06248	0.97237569	0.97825453	3090260076861200
TPBG	348	0.06638	0.98876404	0.97769055	3122816788137720
TRAM1	327	5.73E-5	0.933687	0.97818052	2.9384e+16
TREM1	337	0.06446	0.95912807	0.97694998	3023878189566810
TRIM2	352	0.07074	1.0	0.97681948	3150749267200210
TRIP10	341	0.06441	0.96969697	0.97750561	3.0553e+16
TSPAN13	337	0.06251	0.95912807	0.97763883	3016529103954250
TUBB2A	343	0.06578	0.97506925	0.97727311	3.08364e+16
TWIST1	347	0.06829	0.9859944	0.97697856	3.10246e+16
UBE2C	346	0.06468	0.98324022	0.97801793	3.1045e+16
UBE2T	348	0.06644	0.98876404	0.97769055	3.13287e+16
UGT1A9	349	0.06761	0.9915493	0.97743965	3123351260785790
VAMP5	346	6.61E-5	0.98324022	0.97756555	3109108036451100
VAT1L	328	5.92E-5	0.93617021	0.97762363	2.93852e+16
VEGFC	347	0.06693	0.9859944	0.97739501	3112102123356920
VGLL3	346	0.06629	0.98324022	0.97749853	3.11273e+16
VIP	348	0.06733	0.98876404	0.97740899	3.11355e+16
VIPR1	348	0.06749	0.98876404	0.9773593	3.11339e+16
VPREB3	344	0.06355	0.97777778	0.97816801	3.09649e+16
WBP4	346	6.72E-5	0.98324022	0.97721371	3103252348558470
WNT7A	348	0.06807	0.98876404	0.97717712	311290596562184
YEATS4	332	0.06104	0.94623656	0.97748699	2.97986e+16
ZKSCAN7	337	0.06007	0.95912807	0.97846898	3.02888e+16
ZNF436	345	0.06487	0.98050139	0.97783957	3104981049887670
ABCA3	348	0.06755	0.98876404	0.97734274	3.11328e+16
AK5	336	0.06024	0.95652174	0.9783049	3.02073e+16
ALDH3A1	344	0.06434	0.97777778	0.97787986	3.09319e+16
HIST1H4C	316	0.05217	0.90721649	0.97868194	2855186598900520
HMCN1	337	0.06321	0.95912807	0.97739155	3016759651217480
IFIT3	328	0.05799	0.93617021	0.97805251	2948885280151940
MAN1A1	343	0.06393	0.97506925	0.97790394	3.08655e+16
PNOC	332	0.05794	0.94623656	0.97863357	2983647380840010
RARRES1	338	0.06437	0.96174863	0.97710393	3042915067519540
SFRP1	346	0.06644	0.98324022	0.97744827	3.09406e+16
SPRR1A	338	0.06086	0.96174863	0.97835057	3.04239e+16
SRPRA	335	0.05979	0.95392954	0.97833587	3007686964072500

## Sheet: Cluester49
Gene	Degree	Betweenness Centrality	Closeness Centrality	Clustering Coefficient	MCODE Score					Pathway	Ratio of Proteins	Number of Proteins	Network proteins	P-Value	FDR	Nodes
NMUR1	3286	0.01058	0.97077364	0.96498146						Phosphatidylinositol signaling system(K)	0.0088	99	10	0.0002301	0.1058	PLCE1,PLCG2,PLCB4,ITPR1,ITPR3,PIK3CD,PIK3C2G,INPP5B,INPP5F,INPP5J
LOC100128653	3168	9.75E-6	0.93902439	0.96526183						Inositol phosphate metabolism®	0.0035	40	6	0.00056639	0.1058	PLCE1,MTMR9,PLCG2,PLCB4,INPP5B,INPP5J
SOSTDC1	3301	0.01068	0.97496403	0.9649625						Inositol phosphate metabolism(K)	0.0065	74	8	0.00062242	0.1058	PLCE1,PLCG2,PLCB4,PIK3CD,PIK3C2G,INPP5B,INPP5F,INPP5J
CTNNBIP1	3299	0.01061	0.97440322	0.96514886						Sphingolipid signaling pathway(K)	0.0104	118	10	0.00088438	0.1058	PLCB4,PIK3CD,TNFRSF1A,FCER1A,OPRD1,PLD1,PPP2R5E,PPP2R5B,PPP2R5A,MAPK10
C1orf85	3309	0.01084	0.97721373	0.96462562						Validated transcriptional targets of deltaNp63 isoforms(N)	0.004	45	6	0.001036	0.1058	DLX6,ITGA3,AXL,CCNB2,VDR,PPP2R5A
WTAP	3178	9.89E-6	0.94163424	0.96501126						Platelet homeostasis®	0.0056	63	7	0.0011545	0.1058	SLC8A3,ITPR1,ITPR3,P2RX1,PDE2A,PDE3A,ATP2A2
ZBTB21	3294	0.01054	0.97300402	0.96527159						ECM-receptor interaction(K)	0.0073	82	8	0.0011947	0.1058	HSPG2,FN1,TNR,ITGA11,ITGA3,ITGA6,LAMA3,SV2C
LINC00671	3327	0.01084	0.98231371	0.9649982						Netrin-1 signaling®	0.0043	49	6	0.0015907	0.1058	AGAP2,SIAH1,ROBO1,RGMB,PAK1,SLIT2
GUSBP11	3191	9.96E-6	0.94504881	0.96503194						PI3K-Akt signaling pathway(K)	0.0313	354	19	0.0016444	0.1058	FN1,CHRM1,FGF1,FGF3,TNR,CDK6,ITGA11,HSP90AB1,PIK3CD,ITGA3,ITGA6,MET,ANGPT4,LPAR3,BRCA1,PPP2R5E,PPP2R5B,PPP2R5A,LAMA3
TCF25	3245	0.01042	0.95950156	0.96463553						Heterotrimeric G-protein signaling pathway-Gq alpha and Go alpha mediated pathway(P)	0.0096	108	9	0.0017706	0.1058	PRKCH,PLCB4,CHRM1,ITPR1,ITPR3,DRD3,OPRD1,GPSM2,RGS12
BRE	3298	0.01065	0.97412306	0.96498627						Proteoglycans in cancer(K)	0.0178	201	13	0.0018568	0.1058	PLCE1,HSPG2,PLCG2,FN1,ITPR1,ITPR3,PIK3CD,PPP1R12A,MET,PAK1,WNT5B,WNT6,DCN
OGFOD1	3307	0.01065	0.97665033	0.96519528						FGF signaling pathway(P)	0.0081	92	8	0.002429	0.1125	PRKCH,PLCG2,FGF1,PIK3CD,PPP2R5E,PPP2R5B,PPP2R5A,MAPK10
ZNF578	3188	0.01007	0.94425864	0.96460743						Calcium signaling pathway(K)	0.0162	183	12	0.0024576	0.1125	PLCE1,PLCG2,PLCB4,SLC8A3,CHRM1,STIM2,ITPR1,ITPR3,P2RX1,OXTR,EDNRA,ATP2A2
CREB1	3293	1.06E-5	0.97272466	0.96506249						Signaling by VEGF®	0.0083	94	8	0.002766	0.1125	CYFIP2,ABI1,ITPR1,ITPR3,NCK2,PAK1,AXL,PRR5
ZNF496	3265	0.01042	0.96496725	0.96506377						Endothelin signaling pathway(P)	0.0049	55	6	0.0028134	0.1125	PRKCH,PLCB4,ITPR1,ITPR3,PIK3CD,EDNRA
CASC5	3306	0.01068	0.97636888	0.96506366						cGMP-PKG signaling pathway(K)	0.0144	163	11	0.0029635	0.1125	MEF2A,PLCB4,SLC8A3,ITPR1,ITPR3,PPP1R12A,EDNRA,PDE2A,PDE3A,OPRD1,ATP2A2
LINC00955	3261	0.01028	0.96386913	0.96544043						Regulation of actin cytoskeleton(K)	0.0188	213	13	0.0030395	0.1125	CYFIP2,FN1,CHRM1,FGF1,FGF3,ITGA11,PIK3CD,ITGAL,PPP1R12A,ITGA3,ITGA6,ARHGEF4,PAK1
ITIH4	3245	0.01038	0.95950156	0.96478068						Inflammatory mediator regulation of TRP channels(K)	0.0088	99	8	0.0037691	0.1304	PRKCH,PLCG2,PLCB4,ITPR1,ITPR3,PIK3CD,TRPM8,MAPK10
MCTP1	3296	0.01062	0.97356322	0.96507193						B cell activation(P)	0.0052	59	6	0.0039506	0.1304	PLCG2,ITPR1,ITPR3,PIK3CD,BLNK,MAPK10
TXLNB	3310	0.01075	0.97749567	0.96493405						cAMP signaling pathway(K)	0.0176	199	12	0.0047536	0.1469	PLCE1,CHRM1,PIK3CD,PPP1R12A,TNNI3,OXTR,EDNRA,PDE3A,PAK1,PLD1,ATP2A2,MAPK10
G3BP1	3284	0.01046	0.97021764	0.96533465						Axon guidance(K)	0.0155	175	11	0.0050009	0.1469	PLCG2,PIK3CD,NCK2,MET,SEMA3C,SEMA4B,NTNG1,ROBO1,PAK1,WNT5B,SLIT2
KRIT1	3280	0.01059	0.96910755	0.96484037						Hypertrophic cardiomyopathy (HCM)(K)	0.0073	83	7	0.0052469	0.1469	CACNA2D1,CACNA2D2,ITGA11,ITGA3,ITGA6,TNNI3,ATP2A2
ZNF429	3311	0.01068	0.97777778	0.96516199						Human papillomavirus infection(K)	0.03	339	17	0.0055417	0.1496	MAML2,FN1,TNR,CDK6,ITGA11,PIK3CD,ITGA3,TNFRSF1A,ITGA6,HDAC4,LLGL1,WNT5B,WNT6,PPP2R5E,PPP2R5B,PPP2R5A,LAMA3
DLEU7	3329	0.01087	0.98288367	0.96495522						Cardiac conduction®	0.0095	107	8	0.0059335	0.1543	CACNA2D1,CACNA2D2,SLC8A3,ITPR1,ITPR3,TNNI3,TBX5,ATP2A2
PACS1	3279	0.01053	0.96883043	0.96498192						Dopaminergic synapse(K)	0.0116	131	9	0.0061761	0.1544	PLCB4,ITPR1,ITPR3,DRD3,KIF5C,PPP2R5E,PPP2R5B,PPP2R5A,MAPK10
PPT1	3310	0.01068	0.97749567	0.96514532						Oxidative Stress Induced Senescence®	0.0058	66	6	0.0067123	0.1611	CDKN2C,CDK6,E2F2,CBX6,KDM6B,MAPK10
IL1R1	3297	0.01065	0.97384306	0.96498674						Pathways in cancer(K)	0.0465	526	23	0.0070414	0.162	EML4,PLCG2,FN1,PLCB4,FGF1,FGF3,CDK6,HSP90AB1,PIK3CD,ITGA3,ITGA6,MET,E2F2,EDNRA,EPAS1,LPAR3,ARNT2,WNT5B,PLD1,RASGRP3,WNT6,LAMA3,MAPK10
SCOC-AS1	3084	9.32E-6	0.9176598	0.96497045						Dilated cardiomyopathy (DCM)(K)	0.008	90	7	0.0080013	0.176	CACNA2D1,CACNA2D2,ITGA11,ITGA3,ITGA6,TNNI3,ATP2A2
PLCB1	3266	0.01044	0.96524217	0.96500189						Wnt signaling pathway(P)	0.024	271	14	0.0089025	0.187	PRKCH,DKK1,PCDHB1,DCHS1,PLCB4,CDH4,ITPR1,ITPR3,SIAH1,WNT5B,WNT6,PPP2R5E,PPP2R5B,PPP2R5A
DAPK2	3278	0.01069	0.96855346	0.96446288						Small cell lung cancer(K)	0.0082	93	7	0.0094613	0.1903	FN1,CDK6,PIK3CD,ITGA3,ITGA6,E2F2,LAMA3
NAIP	3256	0.01037	0.9625	0.96501998						Arrhythmogenic right ventricular cardiomyopathy (ARVC)(K)	0.0064	72	6	0.01	0.1903	CACNA2D1,CACNA2D2,ITGA11,ITGA3,ITGA6,ATP2A2
PPM1M	3317	0.01077	0.97947384	0.96501046						Melanoma(K)	0.0064	72	6	0.01	0.1903	FGF1,FGF3,CDK6,PIK3CD,MET,E2F2
AGTRAP	3270	0.01047	0.96634341	0.96501376						Inflammation mediated by chemokine and cytokine signaling pathway(P)	0.0064	72	6	0.01	0.1903	PLCE1,PLCG2,PLCB4,CCL20,PIK3CD,ITGAL
PTPN18	3295	0.01067	0.97328354	0.96488101						Cell adhesion molecules (CAMs)(K)	0.0127	144	9	0.011	0.1979	ALCAM,CTLA4,CDH4,MAG,ITGAL,SPN,ITGA6,NFASC,NTNG1
FOXE3	3322	0.01078	0.98089172	0.96509723						Focal adhesion(K)	0.0176	199	11	0.0123	0.2212	FN1,TNR,ITGA11,PIK3CD,PPP1R12A,ITGA3,ITGA6,MET,PAK1,LAMA3,MAPK10
PCDHB16	3246	0.01039	0.95977337	0.9647608						Ras signaling pathway(K)	0.0205	232	12	0.0147	0.2484	PLCE1,PLCG2,FGF1,FGF3,RAB5B,PIK3CD,MET,ANGPT4,PAK1,PLD1,RASGRP3,MAPK10
CCDC30	3262	0.01038	0.96414343	0.96511078						Rap1 signaling pathway(K)	0.0182	206	11	0.0155	0.2484	PLCE1,SKAP1,PLCB4,FGF1,FGF3,PIK3CD,ITGAL,MET,ANGPT4,LPAR3,RASGRP3
CCDC9	3177	0.01004	0.9413726	0.96447011						Extracellular matrix organization®	0.0232	262	13	0.0155	0.2484	HSPG2,FN1,TNR,ITGA11,ITGAL,ADAMTS5,ITGA3,ITGA6,TLL2,DDR2,FBLN2,DCN,LAMA3
PRDM15	3276	0.01047	0.968	0.96511329
PGAM2	3263	0.01032	0.96441788	0.9653334
BRAF	3310	0.01078	0.97749567	0.96483252
DNAJB8	3239	0.01024	0.9578739	0.96509781
CKS1B	3294	0.01064	0.97300402	0.96493546
SEH1L	3311	0.01067	0.97777778	0.96520999
AJUBA	3302	1.06E-5	0.97524467	0.96522684
FBXL14	3245	0.01034	0.95950156	0.96492242
TMX2	3326	0.01079	0.98202899	0.96512761
TTLL1	3280	0.01052	0.96910755	0.96505943
JAKMIP3	3275	0.01045	0.96772351	0.96516473
SRP54	3291	0.01061	0.97216643	0.96497826
C6orf99	3295	0.01069	0.97328354	0.96479846
SETD2	3329	0.01083	0.98288367	0.96506661
COL6A5	3161	9.86E-6	0.93720609	0.96474417
SUPT16H	3269	0.01048	0.96606786	0.96494535
VDR	3269	0.01045	0.96606786	0.96505656
MAPK1IP1L	3332	0.01082	0.98373984	0.96515526
ZMYM6	3236	0.01031	0.95706215	0.96482367
TMEM174	3300	0.01052	0.97468354	0.96545179
PICALM	3297	0.01062	0.97384306	0.96508171
BLM	3273	0.01048	0.967171	0.96502782
FRMD8	3223	0.01021	0.95356037	0.96488287
PLXND1	3243	0.01029	0.95895839	0.96504044
TPRKB	3328	0.01082	0.98259861	0.96508354
PRPS1L1	3279	0.01037	0.96883043	0.96552116
YPEL2	3276	0.01055	0.968	0.96485138
C20orf144	3322	0.01074	0.98089172	0.96520691
TTLL9	3301	0.01064	0.97496403	0.96509946
SNX11	3306	0.01067	0.97636888	0.96508837
SPPL2A	3328	0.01082	0.98259861	0.96506403
FAM217A	3306	0.01069	0.97636888	0.96503565
PEX1	3292	1.06E-5	0.97244546	0.96504108
SLC16A7	3207	0.01011	0.94928551	0.96485308
SPATA6	3216	0.01023	0.95168539	0.96464799
LRCH3	3221	0.01025	0.95302391	0.9646844
EDN1	3299	0.01068	0.97440322	0.96493195
ABHD15	3307	0.01067	0.97665033	0.96512558
BLVRB	3315	0.01073	0.97890783	0.96509875
VSIG10L	3224	0.01022	0.95382883	0.96484615
PKD2L2	3309	0.01063	0.97721373	0.96527425
RAB5A	3268	0.01052	0.96579247	0.96479558
ZNHIT3	3317	0.01075	0.97947384	0.96507773
OCIAD2	3139	9.78E-6	0.93153698	0.96451741
CYGB	3264	0.01048	0.96469248	0.96484049
LOC100132686	3326	0.01078	0.98202899	0.96514986
TMEM222	3309	0.01076	0.97721373	0.9648732
ZNF713	3235	0.01016	0.95679187	0.96529666
TPCN2	3231	0.01022	0.95571227	0.96501328
DCTN4	3281	0.01058	0.96938484	0.96487742
MSS51	3237	0.01037	0.95733258	0.96461991
LAMB4	3229	0.01019	0.95517339	0.9650624
LOC100996455	3318	0.01077	0.97975709	0.96504118
UBE2S	3212	0.01017	0.95061728	0.96476484
NAA50	3316	0.01083	0.97919075	0.96480049
TP53RK	3304	1.06E-5	0.97580645	0.96529368
WARS	3293	0.01066	0.97272466	0.9648828
C1orf95	3286	0.01046	0.97077364	0.96536721
ZNF823	3287	0.01052	0.97105188	0.96520256
SPECC1L	3294	0.01067	0.97300402	0.96483811
OLFML2B	3294	0.01063	0.97300402	0.96497382
FKBP2	3146	9.83E-6	0.93333333	0.96452598
TLK2	3221	0.01017	0.95302391	0.96497596
ZKSCAN4	3251	0.01046	0.96113475	0.96463233
RCBTB2	3263	0.01045	0.96441788	0.96493242
FGFR2	3255	1.03E-5	0.96222664	0.96526284
MAPRE2	3306	0.01071	0.97636888	0.96496738
FKBP4	3262	0.01048	0.96414343	0.9647825
RPS17	3325	0.01079	0.98174442	0.96510229
ELTD1	3315	0.01082	0.97890783	0.96479909
ENOSF1	3234	0.01024	0.95652174	0.96501715
LOC100132356	3229	0.01032	0.95517339	0.96462818
ARL6IP1	3316	0.01072	0.97919075	0.96515328
THAP7	3273	0.01053	0.967171	0.96487114
CCSER2	3293	0.01059	0.97272466	0.96509257
LOC344887	3241	0.01042	0.95841584	0.9645396
RHOA	3318	1.08E-5	0.97975709	0.96492015
SPIRE2	3293	0.01064	0.97272466	0.96492578
ACOT13	3294	0.01057	0.97300402	0.96517626
NME9	3306	0.01069	0.97636888	0.96504755
RPS6KB1	3281	0.01042	0.96938484	0.9653818
ORAI2	3211	0.01018	0.95035063	0.9647033
NAALAD2	3275	0.01056	0.96772351	0.96480305
BTNL2	3315	0.01073	0.97890783	0.96510749
AK5	3224	0.01015	0.95382883	0.96508212
GABPA	3316	0.01069	0.97919075	0.96523006
GPRC5B	3266	0.01052	0.96524217	0.96476669
DBR1	3312	0.01071	0.97806005	0.96508965
IFT122	3285	0.01045	0.97049556	0.96536243
VCL	3305	0.01066	0.97608758	0.9651198
LPAR2	3287	0.01063	0.97105188	0.96482778
ABHD3	3298	0.01059	0.97412306	0.96519154
FOXK1	3258	0.01037	0.96304719	0.96509402
CDKN3	3277	0.01065	0.96827665	0.96454905
TRMT2A	3220	0.01026	0.95275591	0.96462618
NFASC	3243	0.01034	0.95895839	0.96484204
LHX9	3303	0.01063	0.97552548	0.9651806
MARCH4	3190	0.01005	0.94478528	0.96469643
CCDC110	3193	0.01009	0.94557633	0.96462735
ZC3H12D	3249	0.01041	0.96058974	0.96475498
QRSL1	3277	0.01045	0.96827665	0.96522419
THAP6	3293	0.01059	0.97272466	0.96509349
RYR1	3202	0.01014	0.94795747	0.96466068
TMEM131	3295	0.01061	0.97328354	0.96507965
DNAJB14	3314	0.01072	0.97862507	0.9651112
C16orf62	3268	0.01047	0.96579247	0.964943
DDX18	3323	1.08E-5	0.98117579	0.96503272
MRPL49	3284	0.01043	0.97021764	0.96540051
USO1	3304	0.01071	0.97580645	0.96493099
MMRN1	3306	1.07E-5	0.97636888	0.96499026
FBN3	3222	0.01024	0.95329207	0.9647439
SDCCAG8	3215	1.02E-5	0.95141814	0.96473632
CCPG1	3242	0.01024	0.95868704	0.96517781
GRIA4	3242	0.01019	0.95868704	0.96535311
COL12A1	3264	0.01052	0.96469248	0.96470265
ZNF740	3329	0.01079	0.98288367	0.96517474
CDC25B	3247	0.01028	0.96004534	0.96513071
RANBP1	3216	9.99E-6	0.95168539	0.9654668
HLA-E	3337	0.01094	0.98517011	0.96489168
PCED1A	3253	1.04E-5	0.96168039	0.96485825
ZNF521	3316	0.01083	0.97919075	0.9648145
CHST4	3149	9.91E-6	0.93410532	0.96430625
RBP7	3309	0.01072	0.97721373	0.96501425
NMNAT2	3226	0.01022	0.9543662	0.96489934
MILR1	3260	0.01045	0.96359499	0.96483866
FIBP	3293	0.01057	0.97272466	0.96516636
LCAT	3287	0.01066	0.97105188	0.96474075
STXBP4	3260	0.01045	0.96359499	0.96483829
LRRC58	3299	1.07E-5	0.97440322	0.96487386
COG3	3263	0.01046	0.96441788	0.96489484
PTPLA	3324	0.01078	0.98146002	0.9651213
TARP	3259	0.01044	0.96332101	0.96486097
CDPF1	3202	0.01014	0.94795747	0.96467082
NR2E3	3299	0.01057	0.97440322	0.96527238
ZNF575	3260	0.01042	0.96359499	0.96496046
DNASE1	3295	0.01061	0.97328354	0.96506141
C2orf42	3272	0.01047	0.96689498	0.96503111
PSMA8	3001	9.14E-6	0.89748344	0.96375408
TCTEX1D1	3246	0.01034	0.95977337	0.96490549
UFL1	3293	0.01066	0.97272466	0.96486748
LRRC31	3240	0.01034	0.9581448	0.96479195
MGC70870	3162	9.8E-6	0.93746541	0.96497097
CHST8	3119	9.65E-6	0.92644244	0.9645727
NOG	3198	0.01007	0.94689771	0.96481379
KREMEN2	3214	0.01021	0.95115104	0.96467001
AGBL1	3158	9.98E-6	0.93642897	0.96425868
BBS5	3250	0.01048	0.96086217	0.96453384
DDX51	3287	0.01058	0.97105188	0.96498647
MX2	3247	0.01035	0.96004534	0.96493014
CYYR1	3326	0.01086	0.98202899	0.96492181
ACKR4	3300	0.01073	0.97468354	0.96479649
ADIPOR2	3307	0.01065	0.97665033	0.96518942
KIAA1656	3287	1.05E-5	0.97105188	0.9652483
APPBP2	3344	0.01094	0.98717949	0.96503656
EOGT	3307	1.07E-5	0.97665033	0.96501619
C16orf70	3261	0.01056	0.96386913	0.96452592
MED31	3261	0.01052	0.96386913	0.96464482
SMG8	3319	0.01075	0.9800405	0.96512345
REN	3287	0.01054	0.97105188	0.96512757
CEP83	3291	0.01054	0.97216643	0.96520196
GADL1	3162	9.75E-6	0.93746541	0.96512885
GPR133	3262	0.01052	0.96414343	0.96466273
GPATCH1	3238	0.01022	0.95760317	0.96515353
HAUS2	3333	0.01088	0.98402556	0.96498744
GEMIN4	3288	0.01061	0.97133028	0.96493208
CACNA2D1	3260	0.01031	0.96359499	0.96530307
TMEM200A	3317	0.01081	0.97947384	0.96488754
DCAF5	3292	0.01062	0.97244546	0.96497665
AKR1A1	3293	0.01071	0.97272466	0.96469554
NRG4	3277	0.01047	0.96827665	0.96515806
MON2	3214	0.01017	0.95115104	0.96481372
DENR	3270	0.01054	0.96634341	0.96476959
LZTS2	3233	0.01032	0.95625176	0.96469538
AHCY	3310	0.01075	0.97749567	0.96493587
SLMO1	3297	1.06E-5	0.97384306	0.96513729
IRX5	3248	0.01034	0.96031746	0.96496008
SCMH1	3275	1.05E-5	0.96772351	0.96499611
GPR75	3326	0.01079	0.98202899	0.96512381
TSGA10IP	3267	0.01048	0.96551724	0.96491347
EMP1	3304	0.01072	0.97580645	0.96489507
DPYD	3204	9.97E-6	0.94848824	0.96525729
ENPP6	3225	0.01025	0.95409744	0.96476735
ADAMTS5	3211	1.01E-5	0.95035063	0.96499009
TUBB6	3311	0.01071	0.97777778	0.96507494
LBR	3313	0.01069	0.97834248	0.965186
EMG1	3320	1.08E-5	0.98032407	0.96498147
CUL7	3294	0.01062	0.97300402	0.96502028
ZNF775	3323	0.01076	0.98117579	0.96515447
EDNRB	3321	0.01083	0.98060781	0.96489916
UBL7	3293	0.01064	0.97272466	0.96493575
SHISA4	3212	1.02E-5	0.95061728	0.96467544
ANKRD39	3282	0.01057	0.96966228	0.96491906
OR6B1	3185	9.91E-6	0.94346979	0.96506433
RBM39	3248	0.01039	0.96031746	0.96480192
ZZEF1	3281	0.01048	0.96938484	0.96517049
CSNK1G2-AS1	3293	0.01064	0.97272466	0.96493298
FAM45A	3317	0.01072	0.97947384	0.9651561
CACNA2D2	3207	0.01013	0.94928551	0.96480115
IL1F10	3242	0.01036	0.95868704	0.96475639
NAALADL1	3278	0.01047	0.96855346	0.96516721
MSH4	3276	1.04E-5	0.968	0.96534593
LACC1	3261	0.01056	0.96386913	0.96450729
RPL3	3328	0.01079	0.98259861	0.96517205
MTCL1	3272	0.01053	0.96689498	0.96485265
GPD2	3245	0.01042	0.95950156	0.96462185
IMPDH1	3303	0.01065	0.97552548	0.96511202
OR5P2	3168	9.89E-6	0.93902439	0.9647878
DNAH12	3223	0.01028	0.95356037	0.96464078
THRB	3186	9.96E-6	0.94373259	0.96491932
CPNE6	3307	0.01063	0.97665033	0.96525345
VPS39	3286	0.01053	0.97077364	0.96515025
SLC10A7	3178	9.91E-6	0.94163424	0.96492113
RND2	3256	0.01035	0.9625	0.96509037
MAFF	3302	0.01068	0.97524467	0.96498849
CDKN2D	3277	0.01065	0.96827665	0.96455613
INTU	3283	0.01045	0.96993988	0.9653126
RNF138	3319	0.01076	0.9800405	0.96510129
MAS1	3254	0.01033	0.96195344	0.96511867
ABI1	3313	0.01066	0.97834248	0.96525673
CDKL3	3263	0.01045	0.96441788	0.96493336
CPT1A	3176	9.9E-6	0.94111111	0.96491858
CUL4A	3320	0.01077	0.98032407	0.96508601
KCNH5	3312	1.07E-5	0.97806005	0.96514491
ITGA11	3302	1.07E-5	0.97524467	0.96493528
MGAT4C	3267	0.01049	0.96551724	0.9648818
TNFRSF8	3203	0.01013	0.94822278	0.96468996
GTF2E1	3317	0.01083	0.97947384	0.96482408
SLC18A3	3308	0.01065	0.97693195	0.9651889
MIEF1	3320	0.01069	0.98032407	0.96532487
PKMYT1	3278	0.01052	0.96855346	0.96499406
MACF1	3319	1.08E-5	0.9800405	0.9649669
PJA2	3328	0.01083	0.98259861	0.9650335
ENC1	3243	0.01046	0.95895839	0.96446101
CTBS	3310	0.01065	0.97749567	0.96523899
ETFDH	3308	0.01066	0.97693195	0.96515764
ITGB2	3266	0.01046	0.96524217	0.96494506
AGAP2	3246	0.01037	0.95977337	0.96482251
CCNB2	3299	0.01065	0.97440322	0.96501908
TAGLN	3298	0.01063	0.97412306	0.96506849
DCLK3	3323	0.01075	0.98117579	0.96518581
ACTA1	3171	9.86E-6	0.93980583	0.96493777
DGCR14	3156	9.82E-6	0.9359116	0.96475689
ADAMTS4	3192	0.01001	0.9453125	0.96488067
TLR6	3264	1.06E-5	0.96469248	0.96445816
MAPK7	3306	0.01074	0.97636888	0.96487585
EXOC3L1	3261	0.01036	0.96386913	0.96516331
HIST1H4D	3321	0.01077	0.98060781	0.96508745
TMEM79	3302	0.01071	0.97524467	0.96488409
FGF3	3260	0.01033	0.96359499	0.96524584
ACAD9	3230	0.01023	0.95544275	0.96495172
MKL2	3321	0.01074	0.98060781	0.96518994
VWA8	3305	1.06E-5	0.97608758	0.96528702
HSP90AA1	3301	0.01064	0.97496403	0.96508386
CANT1	3304	0.01073	0.97580645	0.96487271
BTNL3	3294	1.06E-5	0.97300402	0.96508463
CDADC1	3309	0.01068	0.97721373	0.96511511
RBM47	3277	0.01059	0.96827665	0.96475882
PARD3B	3311	0.01064	0.97777778	0.96530215
MDGA2	3315	1.07E-5	0.97890783	0.96519505
PITPNM1	3203	1.02E-5	0.94822278	0.96447915
UROC1	3320	0.01079	0.98032407	0.96501958
GRAPL	3297	0.01057	0.97384306	0.96523778
FAM96A	3304	1.06E-5	0.97580645	0.96526839
NCKIPSD	3290	0.01056	0.97188755	0.96513496
MARCKS	3249	0.01038	0.96058974	0.96483837
CDK6	3180	0.01002	0.94215795	0.96459331
VWDE	3217	0.01017	0.9519528	0.96488744
IFNLR1	3232	0.01018	0.95598194	0.96516171
MAPKBP1	3258	0.01031	0.96304719	0.96527119
LRRK1	3212	0.01021	0.95061728	0.96464461
WDR41	3324	0.01079	0.98146002	0.96508454
EPDR1	3309	1.06E-5	0.97721373	0.9653742
TSSK4	3315	1.07E-5	0.97890783	0.96517521
ZDHHC13	3296	0.01069	0.97356322	0.96480785
PELI2	3243	1.04E-5	0.95895839	0.96466284
GPR1	3162	9.86E-6	0.93746541	0.96474346
GTF2B	3315	0.01071	0.97890783	0.96516429
MYBPC2	3335	0.01092	0.9845975	0.96492725
RBM19	3216	1.03E-5	0.95168539	0.96441045
CLDN4	3246	0.01039	0.95977337	0.9647384
PAX8	3283	1.04E-5	0.96993988	0.9654843
LRRC55	3289	0.01053	0.97160883	0.96520899
CDK19	3206	0.01006	0.94901961	0.96501665
FBXW4P1	3283	0.01047	0.96993988	0.96527622
LINC00282	3243	0.01015	0.95895839	0.96548728
ULBP3	3310	0.01064	0.97749567	0.96525908
IQCK	3243	0.01037	0.95895839	0.96477051
FAM53A	3292	0.01055	0.97244546	0.96519024
UFSP1	3265	0.01053	0.96496725	0.96470175
PAXBP1	3228	0.01027	0.95490417	0.96479115
RPS6KA5	3285	0.01059	0.97049556	0.9649199
POLL	3245	0.01026	0.95950156	0.96516238
NCOA7	3224	0.01024	0.95382883	0.96479322
ZNF680	3322	0.01084	0.98089172	0.96490325
NLE1	3261	0.01052	0.96386913	0.96464839
PSMD7	3299	0.01059	0.97440322	0.9652075
PCDHGC3	3249	0.01045	0.96058974	0.96461985
MOB1B	3338	0.01088	0.98545666	0.96509945
PRR12	3241	0.01032	0.95841584	0.96489938
DTX2P1-UPK3BP1-PMS2P11	3293	0.01061	0.97272466	0.96501342
HDAC2	3324	0.01076	0.98146002	0.96517797
P4HTM	3245	0.01031	0.95950156	0.96499879
PSMB6	3307	0.01068	0.97665033	0.96508131
FAM50B	3315	0.01066	0.97890783	0.96530083
FADS2	3219	0.01014	0.95248805	0.96499942
ANXA2P3	3203	0.01009	0.94822278	0.96483563
PDX1	3305	0.01066	0.97608758	0.96511064
GZMA	3305	0.01073	0.97608758	0.96490386
TSNAXIP1	3263	0.01048	0.96441788	0.96482757
DESI1	3289	0.01064	0.97160883	0.96486297
OARD1	3192	9.97E-6	0.9453125	0.96500555
HMX1	3253	0.01048	0.96168039	0.96461134
PLVAP	3155	9.93E-6	0.93565313	0.96434764
KLRG1	3316	0.01082	0.97919075	0.96483088
LSM5	3259	0.01047	0.96332101	0.9647762
CD1D	3269	0.01046	0.96606786	0.96500208
FOSL2	3292	0.01068	0.97244546	0.96479611
ARHGAP22	3235	0.01026	0.95679187	0.96495485
ENTPD3	3270	0.01053	0.96634341	0.96479803
MAP1B	3193	0.01015	0.94557633	0.96442543
GMPR2	3319	0.01078	0.9800405	0.96501321
CAND1	3296	0.01059	0.97356322	0.96514173
KRTAP4-5	3291	0.01054	0.97216643	0.96519974
AMN	3178	9.91E-6	0.94163424	0.96493638
CENPBD1P1	3200	0.01019	0.94742729	0.96445745
ELOVL4	3237	1.04E-5	0.95733258	0.9645424
AP3D1	3270	0.01037	0.96634341	0.96533612
FLT1	3303	0.01075	0.97552548	0.96478139
NAA11	3325	1.08E-5	0.98174442	0.96509541
LONP1	3270	0.01048	0.96634341	0.96498139
SLC6A7	3133	9.6E-6	0.93000274	0.96503256
TBX5	3263	1.06E-5	0.96441788	0.9644281
PTH	3265	0.01033	0.96496725	0.96536198
GALM	3278	0.01053	0.96855346	0.96496111
C11orf96	3302	0.01068	0.97524467	0.96498262
LMCD1	3255	0.01043	0.96222664	0.96479871
HNF4A	3309	0.01071	0.97721373	0.96504897
ISOC2	3313	0.01075	0.97834248	0.96499699
CXCL16	3274	0.01043	0.96744717	0.96521474
ITIH5	3269	0.01046	0.96606786	0.96501163
PLEKHB1	3235	0.01029	0.95679187	0.96487762
TMEM255B	3274	0.01051	0.96744717	0.96493515
E2F4	3245	0.01045	0.95950156	0.96452134
IFI16	3309	0.01068	0.97721373	0.96514526
SLC25A33	3314	0.01075	0.97862507	0.96501483
KLHL18	3252	0.01035	0.96140749	0.96502505
TRPM5	3309	0.01068	0.97721373	0.9651374
KLHL25	3225	0.01025	0.95409744	0.96478139
FAM13A	3231	0.01031	0.95571227	0.96470876
RRAS2	3334	0.01088	0.98431145	0.96500844
HDAC4	3295	0.01064	0.97328354	0.96497075
C6orf118	3238	0.01033	0.95760317	0.96478602
OR7E24	3182	9.89E-6	0.94268225	0.96507844
STAC3	3206	0.01007	0.94901961	0.96499738
GP9	3217	0.01026	0.9519528	0.96458839
TYRO3	3225	0.01032	0.95409744	0.9645521
RAD17	3312	0.01075	0.97806005	0.96496399
TMEM220	3330	0.01087	0.98316889	0.96495787
COL3A1	3232	1.03E-5	0.95598194	0.96477484
TANC1	3323	0.01081	0.98117579	0.96501497
MRPL28	3267	0.01057	0.96551724	0.9645982
LY9	3121	9.75E-6	0.92694938	0.96422847
MIOS	3310	0.01069	0.97749567	0.96510186
MAP4	3323	1.08E-5	0.98117579	0.96503055
WBSCR22	3275	0.01055	0.96772351	0.96483756
IFIT1	3294	0.01062	0.97300402	0.96501438
TIE1	3210	1.01E-5	0.95008413	0.96493526
SOD1	3291	0.01052	0.97216643	0.96528323
ZNF524	3158	9.91E-6	0.93642897	0.96450302
TOE1	3264	0.01037	0.96469248	0.9651924
MPV17	3304	0.01062	0.97580645	0.96521249
TRIM33	3287	0.01053	0.97105188	0.96515164
KCNH1	3327	0.01078	0.98231371	0.96518798
TMEM41B	3332	0.01082	0.98373984	0.96516031
ERN2	3245	0.01041	0.95950156	0.9646646
DAG1	3328	0.01088	0.98259861	0.96490164
HPCA	3257	0.01029	0.96277352	0.96531775
SPINT1	3269	0.01055	0.96606786	0.96471284
METTL7A	3233	0.01032	0.95625176	0.96471547
NECAB2	3266	0.01038	0.96524217	0.9652082
TRPM8	3279	0.01047	0.96883043	0.96519646
MRPL38	3266	0.01054	0.96524217	0.96468361
APRT	3281	0.01056	0.96938484	0.96495138
CANX	3300	0.01068	0.97468354	0.96494622
CTH	3276	0.01049	0.968	0.96504991
TAF5	3299	0.01066	0.97440322	0.96499389
FAM213B	3283	1.06E-5	0.96993988	0.96485876
FRRS1	3242	0.01019	0.95868704	0.96534017
SLC46A3	3183	9.93E-6	0.94294461	0.96496453
ARHGAP28	3255	1.04E-5	0.96222664	0.9649239
SALL2	3248	0.01032	0.96031746	0.96501109
RAB13	3258	0.01046	0.96304719	0.96477832
DACT2	3148	9.81E-6	0.93384785	0.96461788
CPSF2	3316	0.01078	0.97919075	0.96496497
NUAK1	3281	1.06E-5	0.96938484	0.96481702
FN1	3316	0.01073	0.97919075	0.96512671
FAM210B	3299	0.01074	0.97440322	0.96472625
SAMD13	3233	1.02E-5	0.95625176	0.96510594
APOBEC1	3211	0.01013	0.95035063	0.96489812
PPP1R32	3163	9.89E-6	0.93772488	0.96467917
SKAP1	3171	9.95E-6	0.93980583	0.96464748
SUDS3	3324	1.08E-5	0.98146002	0.96505141
KIAA1107	3297	0.01061	0.97384306	0.9651003
PLA2G16	3285	0.01044	0.97049556	0.96540211
C17orf96	3237	0.01042	0.95733258	0.96448512
MPP5	3330	0.01089	0.98316889	0.96490717
FSTL1	3284	0.01048	0.97021764	0.96524951
DLGAP4	3232	0.01034	0.95598194	0.96463043
RALGAPB	3294	0.01065	0.97300402	0.9649209
FGFR4	3263	0.01047	0.96441788	0.96486083
ABHD4	3285	0.01053	0.97049556	0.96510956
SERPINB13	3273	0.01037	0.967171	0.96539031
ZNF436	3234	0.01027	0.95652174	0.96489664
ZMAT3	3283	0.01051	0.96993988	0.96514833
LOC728690	3100	9.45E-6	0.92165397	0.96485797
PRTN3	3288	0.01052	0.97133028	0.96522502
SOHLH2	3321	0.01077	0.98060781	0.96508183
KATNA1	3333	0.01095	0.98402556	0.96477277
INPP4A	3196	0.01009	0.94636872	0.9646861
H6PD	3231	0.01032	0.95571227	0.964671
AOX1	3296	0.01065	0.97356322	0.96495002
PITHD1	3162	9.9E-6	0.93746541	0.96460399
FCHO1	3170	9.93E-6	0.9395452	0.96466996
RAX2	3157	9.92E-6	0.93617021	0.96442352
HPS4	3238	0.01031	0.95760317	0.96485376
DNAL1	3259	0.01026	0.96332101	0.96543943
PSMA3	3297	1.06E-5	0.97384306	0.96515201
SPPL2B	3297	0.01062	0.97384306	0.96508429
CTSH	3274	0.01046	0.96744717	0.96511078
PIH1D2	3241	0.01039	0.95841584	0.96464645
RAVER2	3314	0.01075	0.97862507	0.96500773
TEFM	3164	9.92E-6	0.9379845	0.96458438
ANKRD24	3311	0.01067	0.97777778	0.96520488
SFR1	3294	0.01064	0.97300402	0.96493546
KCNN2	3116	9.62E-6	0.92568306	0.96460767
MTOR	3258	0.01043	0.96304719	0.96486917
ECH1	3298	1.06E-5	0.97412306	0.96516634
FEZ2	3249	0.01043	0.96058974	0.96466874
RRP36	3295	0.01057	0.97328354	0.96518561
ANP32D	3332	0.01083	0.98373984	0.96512156
SPOCD1	3208	0.01014	0.94955157	0.96479957
CEP68	3217	0.01016	0.9519528	0.96488841
HAPLN3	3197	0.01012	0.94663314	0.96462246
CAV1	3309	0.01078	0.97721373	0.96480231
PPP1CA	3283	0.01061	0.96993988	0.96482981
HIST1H1A	3219	1.02E-5	0.95248805	0.96481465
UROD	3297	0.01064	0.97384306	0.96500809
CCDC130	3267	0.01048	0.96551724	0.96490654
CDC26	3335	0.01089	0.9845975	0.96500694
VPS29	3305	0.01056	0.97608758	0.96542933
FLJ30064	3222	0.01017	0.95329207	0.96498055
OGFR	3255	0.01032	0.96222664	0.96516295
HOXA2	3254	0.01049	0.96195344	0.96459965
AHNAK2	3243	0.01039	0.95895839	0.96470355
EIF2AK3	3284	1.05E-5	0.97021764	0.96518755
SLC25A21	3164	9.91E-6	0.9379845	0.96462875
FOXJ3	3283	0.01051	0.96993988	0.96513831
ENTHD1	3219	0.01012	0.95248805	0.96508591
TFG	3294	0.01062	0.97300402	0.96502581
FAM160B1	3313	0.01077	0.97834248	0.96494304
TGFBRAP1	3273	0.01046	0.967171	0.96509468
SSPN	3325	0.01081	0.98174442	0.96504438
ADCY5	3316	0.01075	0.97919075	0.96505721
ESYT3	3200	0.01016	0.94742729	0.96452935
SLC27A2	3237	0.01028	0.95733258	0.96491548
PARD6G	3210	0.01004	0.95008413	0.9651434
ATG14	3304	0.01063	0.97580645	0.96516851
TTC22	3309	1.07E-5	0.97721373	0.96507729
SPTSSB	3205	0.01015	0.94875385	0.96466683
CNOT1	3234	0.01038	0.95652174	0.96455022
MYO7B	3284	0.01051	0.97021764	0.96515601
FLJ20712	3224	0.01024	0.95382883	0.96477589
TIGIT	3132	9.7E-6	0.92974753	0.96465065
SUPV3L1	3295	0.01062	0.97328354	0.96503193
OSBPL9	3316	0.01064	0.97919075	0.96538216
NOTCH3	3264	0.01049	0.96469248	0.96481345
SKA3	3274	0.01056	0.96744717	0.96478808
RASL12	3296	0.01069	0.97356322	0.96483363
ELOF1	3313	0.01068	0.97834248	0.96522446
ACBD5	3306	0.01075	0.97636888	0.96484163
RIPPLY2	3254	0.01035	0.96195344	0.96506879
C16orf54	3280	0.01051	0.96910755	0.96506464
NUP98	3322	0.01084	0.98089172	0.96490507
WIPI2	3293	1.06E-5	0.97272466	0.96504866
ESPL1	3279	0.01057	0.96883043	0.96485148
FASTKD2	3307	0.01067	0.97665033	0.96511625
POLDIP2	3314	0.01085	0.97862507	0.96469678
GKN1	3152	9.88E-6	0.93487859	0.96445875
PEPD	3310	1.07E-5	0.97749567	0.96509803
FDX1	3317	0.01077	0.97947384	0.96501391
DCK	3325	0.01082	0.98174442	0.96502013
MTHFSD	3326	0.01086	0.98202899	0.96491331
ERLEC1	3320	0.01076	0.98032407	0.96509527
RAB3GAP1	3306	0.01071	0.97636888	0.96498458
TLL2	3280	0.01045	0.96910755	0.96527533
ELF5	3195	0.01013	0.94610444	0.96454679
CLCNKB	3274	0.01042	0.96744717	0.96524833
VPS11	3299	0.01065	0.97440322	0.9650075
PARP16	3261	0.01047	0.96386913	0.96482034
MKNK2	3273	0.01052	0.967171	0.96491372
SCARNA15	3263	0.01045	0.96441788	0.96491232
B3GNT6	3273	0.01043	0.967171	0.9651903
RPGRIP1	3315	0.01072	0.97890783	0.96511532
SLC13A1	3199	0.01009	0.94716243	0.9647744
CHTF8	3312	0.01076	0.97806005	0.96493791
CLEC16A	3296	0.01059	0.97356322	0.96515186
INO80	3346	0.01104	0.9877551	0.96476296
PLCE1	3220	0.01015	0.95275591	0.96500476
FKBP11	3276	0.01054	0.968	0.96488755
ANO4	3125	9.6E-6	0.92796494	0.9648465
CDKN2C	3286	0.01064	0.97077364	0.96476876
PUS10	3271	0.01054	0.96661912	0.964796
TBC1D14	3325	0.01079	0.98174442	0.96509939
SMDT1	3320	0.01073	0.98032407	0.96519855
FAM173B	3248	0.01047	0.96031746	0.96451764
SAMD8	3327	0.01084	0.98231371	0.96500019
ADORA1	3250	0.01032	0.96086217	0.96507517
FYTTD1	3320	0.01078	0.98032407	0.96503156
GPHB5	3281	0.01048	0.96938484	0.96520023
RNF126	3262	0.01048	0.96414343	0.96480901
LARS2	3247	0.01024	0.96004534	0.96526886
HSD17B14	3214	1.02E-5	0.95115104	0.96470061
LAD1	3281	0.01065	0.96938484	0.9646321
ANKRD33B	3299	0.01075	0.97440322	0.96470346
PGLYRP4	3309	0.01076	0.97721373	0.9648827
MIB1	3329	0.01082	0.98288367	0.96508412
ARSI	3216	0.01016	0.95168539	0.9648921
MEF2A	3320	0.01074	0.98032407	0.96515444
USP46	3331	0.01084	0.98345428	0.96507213
ALG14	3259	1.04E-5	0.96332101	0.96500789
GPHN	3172	9.98E-6	0.94006659	0.96456101
RARRES1	3323	0.01087	0.98117579	0.96483234
MROH9	3250	0.01048	0.96086217	0.96453347
TTBK2	3253	0.01045	0.96168039	0.96468848
SNRPB2	3319	0.01073	0.9800405	0.96518156
GAR1	3280	0.01051	0.96910755	0.96506594
SERTAD4	3283	0.01065	0.96993988	0.96470433
SERTAD3	3235	0.01021	0.95679187	0.96513417
SOX12	3298	0.01069	0.97412306	0.96488639
ADAMTS6	3322	0.01076	0.98089172	0.96513802
THSD7B	3141	9.8E-6	0.93204952	0.96451108
TP73	3305	0.01069	0.97608758	0.96502584
SEPW1	3311	0.01072	0.97777778	0.96503224
UFM1	3303	0.01073	0.97552548	0.96483585
CCRN4L	3240	0.01037	0.9581448	0.96468732
PCSK2	3244	0.01032	0.9592299	0.96492778
SCD	3246	0.01046	0.95977337	0.96451947
RPS10	3301	0.01055	0.97496403	0.96538863
C11orf83	3280	0.01064	0.96910755	0.96464847
SLC12A1	3124	9.65E-6	0.92771084	0.96465671
CYTH2	3236	0.01032	0.95706215	0.96476922
KIRREL3-AS3	3321	0.01079	0.98060781	0.96505081
AMDHD1	3300	0.01066	0.97468354	0.9650118
CEBPA-AS1	3279	0.01041	0.96883043	0.96536616
HSD17B12	3155	9.71E-6	0.93565313	0.96511682
LOC100652824	3264	0.01039	0.96469248	0.9651524
ANKRD50	3311	0.01071	0.97777778	0.96508936
ALKBH6	3278	0.01047	0.96855346	0.96518025
EVI5L	3300	0.01063	0.97468354	0.96509521
UBXN10	3192	0.01005	0.9453125	0.96474499
SPATA12	3181	9.85E-6	0.94242003	0.96518025
IFFO2	3191	9.99E-6	0.94504881	0.96491818
USP22	3315	0.01069	0.97890783	0.96523074
ZNF319	3266	0.01054	0.96524217	0.96469861
H1FOO	3278	0.01043	0.96855346	0.96531244
LGI4	3240	0.01036	0.9581448	0.9647382
PARVA	3309	1.07E-5	0.97721373	0.96506194
PEAK1	3316	0.01077	0.97919075	0.96498589
USP31	3304	0.01067	0.97580645	0.96506276
PRRG2	3251	0.01042	0.96113475	0.96477846
ERV3-1	3256	0.01041	0.9625	0.96491751
STK38	3298	0.01055	0.97412306	0.9653076
C14orf39	3188	0.01013	0.94425864	0.96437594
TIAM2	3302	0.01061	0.97524467	0.96521308
TPRXL	3218	0.01024	0.95222035	0.96466353
SCN8A	3338	0.01095	0.98545666	0.96486441
ZNF90	3311	0.01068	0.97777778	0.96515816
HYDIN	3327	0.01083	0.98231371	0.96503615
LARS	3315	0.01067	0.97890783	0.96529209
CIPC	3330	0.01081	0.98316889	0.96514207
TTC21A	3309	0.01081	0.97721373	0.96471077
CDC27	3323	0.01074	0.98117579	0.96521245
PHYKPL	3250	0.01037	0.96086217	0.96489145
NBPF8	3244	0.01034	0.9592299	0.96488615
GRAMD1B	3183	9.94E-6	0.94294461	0.96494142
MMP27	3282	0.01043	0.96966228	0.96538488
SLC16A10	3239	0.01023	0.9578739	0.96514396
IRF2BP2	3321	0.01075	0.98060781	0.96516436
NRL	3264	1.04E-5	0.96469248	0.96510226
UBQLNL	3293	0.01047	0.97272466	0.96546395
STH	3284	0.01046	0.97021764	0.96530534
APOL2	3224	0.01021	0.95382883	0.96488926
STEAP1B	3204	0.01014	0.94848824	0.96471005
PPP1R10	3217	0.01021	0.9519528	0.96472699
CLDN1	3256	0.01037	0.9625	0.96502489
TBC1D23	3332	0.01082	0.98373984	0.96515418
MME	3326	0.01091	0.98202899	0.96476899
HSP90B1	3278	1.06E-5	0.96855346	0.96475183
BCHE	3317	0.01083	0.97947384	0.96482626
UGT3A1	3288	0.01056	0.97133028	0.96508124
CRTAP	3319	0.01072	0.9800405	0.96518937
AASDH	3297	0.01065	0.97384306	0.96499189
PRSS58	3240	0.01027	0.9581448	0.96502083
INTS6	3324	0.01086	0.98146002	0.96488501
ABCA4	3275	0.01048	0.96772351	0.96508303
KLHL2	3317	0.01072	0.97947384	0.96517411
GLUL	3196	1.01E-5	0.94636872	0.96465927
DHX35	3292	0.01074	0.97244546	0.9645875
GDF11	3112	9.69E-6	0.92467249	0.96424186
ISX	3299	0.01062	0.97440322	0.96513011
UBN2	3305	0.01059	0.97608758	0.96533244
PPP2R2D	3290	0.01059	0.97188755	0.96503626
OXGR1	3288	0.01053	0.97133028	0.96517062
NPPC	3281	0.01057	0.96938484	0.96489637
CDC123	3265	1.04E-5	0.96496725	0.96513227
CPB2	3279	0.01053	0.96883043	0.96499234
MUC15	3214	0.01014	0.95115104	0.964903
MAP7	3261	0.01046	0.96386913	0.96482862
DHRS2	3169	9.99E-6	0.93928472	0.96447056
SCAF1	3241	1.04E-5	0.95841584	0.96460359
NKAIN4	3313	0.01075	0.97834248	0.96500556
DNAJB1	3301	0.01064	0.97496403	0.96508019
ZNF224	3203	1.01E-5	0.94822278	0.96483134
HSD17B2	3180	1.0E-5	0.94215795	0.96466216
PEX13	3305	0.01074	0.97608758	0.96487346
TRIM72	3269	0.01051	0.96606786	0.96482985
DCAF6	3287	0.01061	0.97105188	0.96490981
CCDC185	3279	0.01044	0.96883043	0.96528596
SLC22A25	3203	0.01023	0.94822278	0.96437307
LHFPL3	3318	1.08E-5	0.97975709	0.96495377
PSMA1	3316	0.01071	0.97919075	0.96518766
RHBDD1	3262	0.01052	0.96414343	0.96466706
ANGEL1	3177	1.0E-5	0.9413726	0.96460113
NDUFV3	3268	0.01037	0.96579247	0.9652785
RPP25	3206	0.01008	0.94901961	0.96495709
ANKRD1	3235	0.01037	0.95679187	0.96457729
STK4	3246	0.01039	0.95977337	0.96475245
DIP2A	3278	0.01053	0.96855346	0.96498941
ARL6IP6	3253	0.01034	0.96168039	0.96508682
GIPC2	3303	0.01068	0.97552548	0.96500034
ERI2	3286	0.01049	0.97077364	0.96527642
LACRT	3311	0.01073	0.97777778	0.96499556
NDUFAB1	3210	0.01009	0.95008413	0.96500361
MNDA	3312	0.01076	0.97806005	0.96492697
RAB3IL1	3228	0.01033	0.95490417	0.96455749
PYHIN1	3294	0.01062	0.97300402	0.96500737
OAS2	3111	9.51E-6	0.92442019	0.96489296
COQ10A	3308	1.07E-5	0.97693195	0.9650516
PMFBP1	3288	0.01062	0.97133028	0.96490155
ING3	3317	0.01077	0.97947384	0.96499627
ROBO3	3258	0.01049	0.96304719	0.96468088
TDH	3325	1.08E-5	0.98174442	0.96507062
RBAK	3278	0.01063	0.96855346	0.96464441
SCAP	3317	0.01072	0.97947384	0.9651612
ASNS	3239	0.01039	0.9578739	0.96461669
PLA2G3	3249	0.01032	0.96058974	0.96507034
SENP2	3290	0.01056	0.97188755	0.96512331
KLHDC7A	3270	0.01058	0.96634341	0.96464312
ATP6V1E2	3247	0.01039	0.96004534	0.96478137
FBXO5	3288	0.01058	0.97133028	0.96503645
PLA2G5	3246	0.01039	0.95977337	0.96476194
APOBR	3277	0.01053	0.96827665	0.96496039
TMEM87A	3327	0.01079	0.98231371	0.96515147
CYP17A1	3303	0.01063	0.97552548	0.96518078
CENPN	3259	1.05E-5	0.96332101	0.96467788
ACOXL	3247	0.01044	0.96004534	0.96460015
GALNT16	3201	0.01008	0.94769231	0.96483189
ENDOU	3258	1.05E-5	0.96304719	0.96465355
EPHB4	3274	0.01037	0.96744717	0.96540418
HS6ST3	3205	0.01011	0.94875385	0.96483588
HLF	3281	0.01054	0.96938484	0.96500918
FN3K	3261	0.01031	0.96386913	0.96534203
SLC8A2	3282	0.01055	0.96966228	0.96498036
AUNIP	3290	0.01061	0.97188755	0.96497231
CCDC137	3260	0.01036	0.96359499	0.96514739
PIK3CD	3280	0.01052	0.96910755	0.96504753
IQCF2	3308	0.01062	0.97693195	0.96528671
TM9SF2	3329	0.01083	0.98288367	0.96505307
VOPP1	3302	0.01066	0.97524467	0.96505308
PRORSD1P	3265	1.05E-5	0.96496725	0.96480891
SCARF1	3265	0.01046	0.96496725	0.96491908
LIX1L	3322	1.09E-5	0.98089172	0.9646946
ARRDC2	3278	0.01055	0.96855346	0.96490209
CPN1	3297	0.01051	0.97384306	0.96543195
SPRYD3	3306	0.01062	0.97636888	0.96524725
GPR37	3206	0.01014	0.94901961	0.96474259
SOBP	3291	0.01053	0.97216643	0.96525146
VRK1	3284	0.01049	0.97021764	0.96522187
BCAN	3287	0.01059	0.97105188	0.96495851
DCHS1	3293	0.01068	0.97272466	0.96480697
SMARCD3	3257	0.01049	0.96277352	0.96466107
ABHD13	3340	0.01096	0.98603027	0.96487636
PLOD2	3265	0.01042	0.96496725	0.96504482
ZNF766	3300	0.01063	0.97468354	0.96511652
S100A3	3303	0.01071	0.97552548	0.96492351
MKL1	3286	0.01053	0.97077364	0.96512746
CALML5	3269	1.05E-5	0.96606786	0.96490211
AVIL	3232	0.01029	0.95598194	0.96478365
STRN3	3312	1.07E-5	0.97806005	0.96513433
RRAD	3258	0.01044	0.96304719	0.96486314
ZNF808	3249	0.01022	0.96058974	0.96537548
TIAL1	3312	0.01073	0.97806005	0.96502217
RBFOX1	3312	0.01069	0.97806005	0.96515166
HCLS1	3232	0.01024	0.95598194	0.96495276
SYCP1	3320	0.01077	0.98032407	0.96508529
CNOT4	3258	0.01054	0.96304719	0.96451615
KCNJ16	3170	9.99E-6	0.9395452	0.96446928
VAMP5	3267	0.01049	0.96551724	0.96485293
ABHD16B	3277	1.05E-5	0.96827665	0.96503342
FEM1C	3292	0.01058	0.97244546	0.96509609
WDR75	3302	0.01069	0.97524467	0.96496702
GPATCH2	3296	0.01058	0.97356322	0.96517635
DDI1	3291	0.01049	0.97216643	0.96536524
MFAP4	3259	0.01034	0.96332101	0.96519701
ARHGAP17	3304	0.01069	0.97580645	0.96499092
WDR92	3247	0.01031	0.96004534	0.96505728
MTHFD1	3291	0.01062	0.97216643	0.96496533
OVOL2	3162	9.89E-6	0.93746541	0.96466182
SSX2IP	3299	0.01058	0.97440322	0.96522882
KIAA1324L	3292	0.01059	0.97244546	0.96505049
CALR3	3329	0.01084	0.98288367	0.96503429
WRAP73	3255	1.04E-5	0.96222664	0.96490237
PCDH17	3306	0.01074	0.97636888	0.96487091
SRSF3	3323	0.01079	0.98117579	0.96506153
MYO1H	3295	0.01057	0.97328354	0.96518211
NOL11	3309	0.01065	0.97721373	0.96522273
LRTM2	3229	0.01024	0.95517339	0.96489009
SLC25A27	3271	0.01058	0.96661912	0.9646739
THTPA	3256	0.01051	0.9625	0.96457746
ZNF354A	3294	0.01064	0.97300402	0.96494837
ARHGAP44	3290	1.06E-5	0.97188755	0.96499781
HNRNPU-AS1	3273	0.01059	0.967171	0.96468102
CNOT6L	3282	0.01064	0.96966228	0.9646882
TSPAN12	3253	0.01036	0.96168039	0.96500874
ARID4B	3180	9.93E-6	0.94215795	0.96490313
LOC101929762	3271	0.01048	0.96661912	0.96498896
WAC	3310	1.07E-5	0.97749567	0.96507666
SETDB2	3270	0.01047	0.96634341	0.96500403
SORT1	3284	0.01058	0.97021764	0.9649271
FLJ26850	3180	9.88E-6	0.94215795	0.96505626
ROBO2	3233	0.01032	0.95625176	0.96472715
MED13L	3288	0.01061	0.97133028	0.9649343
ZNF287	3304	0.01059	0.97580645	0.96532428
GRB2	3287	0.01053	0.97105188	0.96515571
BNIPL	3096	9.52E-6	0.92065217	0.96449825
PHGDH	3223	0.01023	0.95356037	0.96478793
PPTC7	3295	0.01064	0.97328354	0.96497739
FGL2	3261	1.04E-5	0.96386913	0.96503256
HES2	3325	0.01074	0.98174442	0.96525881
MGST1	3289	0.01062	0.97160883	0.96491179
LDLR	3270	0.01062	0.96634341	0.96451926
RIMS1	3300	1.07E-5	0.97468354	0.9648663
GHITM	3270	0.01048	0.96634341	0.9649681
UACA	3294	0.01063	0.97300402	0.96496201
MED17	3314	0.01071	0.97862507	0.9651469
C16orf87	3275	0.01057	0.96772351	0.96478813
EDNRA	3221	0.01025	0.95302391	0.964679
B3GALNT2	3265	0.01034	0.96496725	0.9653327
C19orf25	3293	0.01069	0.97272466	0.96477801
BRIP1	3260	0.01056	0.96359499	0.96447742
ALDH3A2	3302	0.01063	0.97524467	0.96515877
TIPIN	3301	1.07E-5	0.97496403	0.96489328
CXCL1	3205	0.01007	0.94875385	0.96496443
ZBTB11-AS1	3289	0.01054	0.97160883	0.96517071
TERT	3321	0.01073	0.98060781	0.9652264
SLC22A17	3205	0.01011	0.94875385	0.96480433
CLDN18	3281	0.01054	0.96938484	0.96500584
TTC18	3231	0.01041	0.95571227	0.96435556
CBS	3137	9.77E-6	0.93102501	0.96450447
SOX6	3253	0.01046	0.96168039	0.96468791
GPR17	3258	0.01031	0.96304719	0.96527911
KIAA0100	3219	0.01027	0.95248805	0.96459493
PGAP2	3317	0.01076	0.97947384	0.96504446
ZNF688	3289	0.01054	0.97160883	0.96517848
AIM1L	3241	0.01026	0.95841584	0.96508546
SULF2	3293	0.01066	0.97272466	0.96488077
NDUFB5	3327	0.01084	0.98231371	0.96499458
U2AF2	3284	0.01067	0.97021764	0.96463808
TPRG1	3195	0.01003	0.94610444	0.96489192
SH2B2	3292	1.06E-5	0.97244546	0.96502908
C7orf26	3320	0.01076	0.98032407	0.96509709
C7orf34	3328	0.01084	0.98259861	0.96501797
NMU	3274	0.01062	0.96744717	0.96460162
CDK5R1	3264	0.01055	0.96469248	0.96460181
AVPI1	3267	0.01045	0.96551724	0.96500007
ANKRD13D	3282	0.01053	0.96966228	0.96506895
ANKRD27	3324	0.01078	0.98146002	0.9651117
MEPE	3317	0.01078	0.97947384	0.96497518
IRAK4	3274	0.01046	0.96744717	0.96512739
ZNF205	3186	0.01005	0.94373259	0.96462506
ZADH2	3317	0.01076	0.97947384	0.96503737
SLMO2	3232	0.01023	0.95598194	0.96500409
ARHGEF12	3314	0.01072	0.97862507	0.96511939
PLEKHM1	3298	0.01067	0.97412306	0.96494231
THEMIS2	3306	0.01065	0.97636888	0.96517257
CIDECP	3259	0.01039	0.96332101	0.96504594
STRIP2	3270	0.01042	0.96634341	0.96515109
DTX1	3215	0.01021	0.95141814	0.96471406
DHX8	3305	0.01065	0.97608758	0.96514746
TCEA3	3224	0.01029	0.95382883	0.96463519
DCTN2	3181	1.0E-5	0.94242003	0.96468339
FRMD4A	3263	0.01044	0.96441788	0.96492491
CD207	3153	9.76E-6	0.93513663	0.96489988
HNRNPH1	3235	0.01017	0.95679187	0.96523893
TCERG1L	3310	0.01059	0.97749567	0.96544278
VWF	3297	0.01071	0.97384306	0.96478871
INPP5K	3324	0.01088	0.98146002	0.96480697
EPN3	3272	0.01058	0.96689498	0.96468615
GFM2	3260	1.05E-5	0.96359499	0.96469315
TNR	3288	1.06E-5	0.97133028	0.96495151
RNF130	3311	0.01067	0.97777778	0.96520032
FAM114A1	3291	0.01056	0.97216643	0.96514026
ADRBK2	3145	9.8E-6	0.93307629	0.96460374
XRCC6BP1	3204	0.01013	0.94848824	0.96471882
RALA	3308	0.01064	0.97693195	0.96524813
NDUFB2	3297	0.01071	0.97384306	0.96480564
PDK1	3260	0.01043	0.96359499	0.96492808
FHL5	3300	1.07E-5	0.97468354	0.964872
FBXL8	3235	0.01029	0.95679187	0.96486825
ACSS3	3291	0.01059	0.97216643	0.96505511
SEC61A2	3245	0.01033	0.95950156	0.96493287
C4orf32	3300	0.01061	0.97468354	0.96514885
CYP4V2	3287	0.01062	0.97105188	0.96487667
ZNF471	3298	0.01064	0.97412306	0.96501827
CAMSAP2	3325	0.01077	0.98174442	0.96517521
PARP6	3271	0.01045	0.96661912	0.96506862
KIAA1467	3305	1.06E-5	0.97608758	0.965296
KCTD12	3311	0.01081	0.97777778	0.96477037
SREK1IP1	3317	0.01072	0.97947384	0.96516847
CCL20	3261	0.01039	0.96386913	0.96507056
USP32	3132	9.73E-6	0.92974753	0.96455725
NUP107	3306	0.01067	0.97636888	0.96509642
KIAA1671	3272	0.01046	0.96689498	0.96507483
PIAS3	3299	0.01066	0.97440322	0.96499445
CIB1	3296	1.06E-5	0.97356322	0.96512626
TAAR9	3282	0.01047	0.96966228	0.96525728
RSG1	3276	0.01058	0.968	0.9647606
ADARB1	3178	0.01009	0.94163424	0.96431122
SLC9A9	3291	0.01061	0.97216643	0.96499009
DLEU2L	3251	0.01031	0.96113475	0.96513451
PRPF8	3320	0.01075	0.98032407	0.96512395
SERPINF2	3206	0.01008	0.94901961	0.96493451
LOC100129476	3287	0.01049	0.97105188	0.96527126
PNO1	3254	0.01041	0.96195344	0.96486757
ELOVL2	3139	9.7E-6	0.93153698	0.96480857
TBC1D19	3328	0.01079	0.98259861	0.96517963
IER2	3179	0.01002	0.94189602	0.96457756
MOB3C	3255	1.04E-5	0.96222664	0.96489274
LINC00028	3231	0.01018	0.95571227	0.9651342
ZNF140	3340	0.01091	0.98603027	0.96502628
INPP5B	3207	0.01015	0.94928551	0.96472023
SOD2	3272	0.01057	0.96689498	0.96472109
COMMD3	3306	0.01065	0.97636888	0.96514822
MMP15	3239	0.01037	0.9578739	0.96466532
EFCAB12	3248	1.04E-5	0.96031746	0.96477594
THUMPD2	3324	0.01083	0.98146002	0.964973
ARID1B	3296	0.01065	0.97356322	0.96495131
PPP1R11	3317	1.08E-5	0.97947384	0.96491718
ACADM	3327	1.08E-5	0.98231371	0.96511188
CTTN	3230	0.01034	0.95544275	0.96460003
ALDH6A1	3265	0.01048	0.96496725	0.96485527
ZSCAN16	3295	0.01072	0.97328354	0.96469269
VN1R2	3239	0.01029	0.9578739	0.9649628
POLR2A	3254	0.01035	0.96195344	0.96504064
CDKL1	3252	0.01044	0.96140749	0.96472786
SMNDC1	3331	1.08E-5	0.98345428	0.96520591
PARPBP	3264	0.01055	0.96469248	0.96462284
TOM1L1	3302	0.01074	0.97524467	0.96479785
HP1BP3	3262	0.01053	0.96414343	0.96462212
ABCD2	3186	9.99E-6	0.94373259	0.96483201
GON4L	3226	0.01028	0.9543662	0.96470211
FAM219B	3290	0.01055	0.97188755	0.96514069
KDM3A	3304	0.01062	0.97580645	0.96520223
DRD1	3244	0.01025	0.9592299	0.96518062
TMEM221	3173	1.0E-5	0.9403275	0.96450167
LRRC61	3136	9.82E-6	0.93076923	0.96432355
SCARB2	3270	0.01051	0.96634341	0.96487399
GSTA1	3186	0.01013	0.94373259	0.96433632
CLN5	3316	0.01079	0.97919075	0.96494295
TMEM14B	3294	0.01051	0.97300402	0.96535567
APC2	3281	0.01053	0.96938484	0.96502795
XPO6	3290	1.06E-5	0.97188755	0.9649821
ZBTB1	3325	0.01078	0.98174442	0.96513377
DPM1	3331	0.01081	0.98345428	0.96515381
CTSW	3256	0.01044	0.9625	0.96479014
TMEM204	3272	0.01058	0.96689498	0.96468204
HECW2	3182	9.98E-6	0.94268225	0.96476467
C2orf50	3318	1.07E-5	0.97975709	0.96524562
ZNF154	3186	9.94E-6	0.94373259	0.96502004
PLAC4	3298	0.01058	0.97412306	0.96522336
CEP135	3301	0.01071	0.97496403	0.96486336
TNFRSF13C	3317	0.01074	0.97947384	0.96511483
VPS35	3308	0.01072	0.97693195	0.96498907
ANKRD30BP3	3260	0.01036	0.96359499	0.9651504
GAS2L3	3166	9.97E-6	0.93850416	0.96445767
NRAS	3329	0.01088	0.98288367	0.96490865
RASSF7	3270	0.01048	0.96634341	0.96496025
GALR3	3258	0.01041	0.96304719	0.9649504
COQ2	3288	0.01054	0.97133028	0.96513231
GSX1	3322	0.01075	0.98089172	0.96518044
SCRN2	3165	0.01001	0.93824425	0.96430579
HRH2	3227	0.01035	0.95463511	0.96448499
POC1B	3322	0.01074	0.98089172	0.96520509
CCR10	3233	0.01026	0.95625176	0.96490745
COG7	3250	1.05E-5	0.96086217	0.96449009
ZMYM1	3278	0.01056	0.96855346	0.96486466
ANKH	3229	0.01023	0.95517339	0.96491293
POMGNT1	3275	0.01059	0.96772351	0.96471967
VPS37D	3242	0.01033	0.95868704	0.96485251
SGPP1	3264	0.01041	0.96469248	0.9650724
NOC2L	3287	0.01063	0.97105188	0.96484167
LAP3	3317	0.01078	0.97947384	0.96497482
NCK2	3329	0.01081	0.98288367	0.96511896
SLC15A2	3271	0.01049	0.96661912	0.96494053
OSBPL10	3236	0.01018	0.95706215	0.96525544
ZBTB40	3206	0.01005	0.94901961	0.96506375
DSC2	3257	0.01042	0.96277352	0.96488776
YIF1A	3315	0.01083	0.97890783	0.96477306
COPS2	3313	0.01064	0.97834248	0.96534166
DIAPH3	3232	0.01033	0.95598194	0.96464728
KAZN	3294	1.06E-5	0.97300402	0.96507191
RTP5	3283	0.01048	0.96993988	0.96523167
CCL2	3272	0.01047	0.96689498	0.96504998
HEXIM2	3259	0.01041	0.96332101	0.96495722
ARRDC3	3304	0.01059	0.97580645	0.96529752
MYO5C	3334	0.01089	0.98431145	0.96497838
KLRF1	3232	0.01024	0.95598194	0.96495717
DAPP1	3273	0.01051	0.967171	0.96492903
LOC57399	3257	0.01026	0.96277352	0.965403
EVA1B	3258	0.01031	0.96304719	0.96525574
ZCCHC4	3279	0.01062	0.96883043	0.9647056
HLA-DMB	3283	0.01052	0.96993988	0.96510304
LOC728613	3211	0.01022	0.95035063	0.9645861
ZNF563	3296	0.01054	0.97356322	0.96532017
KPNA2	3284	0.01061	0.97021764	0.96484232
HIST1H2AM	3303	0.01068	0.97552548	0.96501464
SLC8A3	3325	0.01079	0.98174442	0.96512183
CACUL1	3289	0.01066	0.97160883	0.96479306
VANGL1	3299	0.01067	0.97440322	0.96495088
GIGYF1	3239	0.01028	0.9578739	0.96498149
CYP2B6	3196	0.01017	0.94636872	0.96444029
SERGEF	3161	9.88E-6	0.93720609	0.96466669
CCBE1	3315	0.01082	0.97890783	0.96481839
AAMDC	3315	0.01079	0.97890783	0.96489157
CCDC158	3331	0.01083	0.98345428	0.96510566
PARN	3302	0.01074	0.97524467	0.9647806
IGSF9B	3327	0.01081	0.98231371	0.9650967
CYP4Z2P	3213	0.01012	0.95088409	0.96495693
FAHD1	3301	0.01066	0.97496403	0.9650341
PSMF1	3287	0.01066	0.97105188	0.96475483
PLBD2	3264	0.01048	0.96469248	0.9648557
GRAMD1C	3314	0.01076	0.97862507	0.96498897
RTN4IP1	3310	0.01074	0.97749567	0.96494665
VAC14	3275	0.01056	0.96772351	0.96479559
DUSP14	3313	0.01075	0.97834248	0.96499116
KLHL24	3296	0.01059	0.97356322	0.96515701
FAM134C	3213	0.01023	0.95088409	0.96458871
ARG1	3279	0.01051	0.96883043	0.96505356
GNAZ	3266	0.01034	0.96524217	0.96532205
GPC1	3247	0.01044	0.96004534	0.96462311
SEC24C	3270	0.01046	0.96634341	0.96502087
USP19	3273	0.01048	0.967171	0.9650155
PFN2	3287	0.01057	0.97105188	0.96502647
CHDH	3261	0.01043	0.96386913	0.96493473
NUP205	3290	0.01059	0.97188755	0.96502813
ZNF70	3224	0.01013	0.95382883	0.96516951
SUCLG2	3312	0.01075	0.97806005	0.96498278
RAB17	3202	1.01E-5	0.94795747	0.96479961
GPX2	3240	0.01034	0.9581448	0.96480643
ADPGK	3312	0.01078	0.97806005	0.96489341
LOC152586	3309	0.01063	0.97721373	0.96528448
ADAMTS7	3191	0.01009	0.94504881	0.96460539
ANO8	3227	0.01026	0.95463511	0.96477489
ARNT2	3231	0.01019	0.95571227	0.96510373
ANAPC5	3212	1.02E-5	0.95061728	0.9646545
GRIN2C	3288	0.01051	0.97133028	0.96523446
FICD	3278	0.01048	0.96855346	0.96513891
COPZ2	3194	0.01013	0.94584031	0.96451654
LIPG	3199	0.01007	0.94716243	0.96482797
BET1	3291	0.01056	0.97216643	0.96514673
C16orf91	3282	0.01053	0.96966228	0.96506133
DENND2D	3297	0.01063	0.97384306	0.96503772
AFP	3200	0.01015	0.94742729	0.96456295
PID1	3298	0.01076	0.97412306	0.96462999
ATG7	3316	0.01077	0.97919075	0.96499444
ARHGAP1	3246	0.01042	0.95977337	0.96465143
ASB13	3139	9.67E-6	0.93153698	0.96493852
GLRX2	3304	0.01067	0.97580645	0.96505195
CLEC12A	3228	1.03E-5	0.95490417	0.96468171
WFIKKN2	3319	0.01074	0.9800405	0.96513326
VPS4A	3302	0.01071	0.97524467	0.96487913
TENM2	3278	0.01055	0.96855346	0.9649207
ACAN	3282	0.01061	0.96966228	0.9648067
HIAT1	3289	0.01062	0.97160883	0.96492382
THRAP3	3283	0.01049	0.96993988	0.96520086
NBEAL1	3267	0.01044	0.96551724	0.9650235
CHRM1	3105	9.54E-6	0.92290929	0.96461332
MXI1	3319	0.01073	0.9800405	0.96517376
CCDC105	3319	0.01073	0.9800405	0.96518374
SDR42E1	3211	0.01028	0.95035063	0.96438896
BNIP1	3292	0.01062	0.97244546	0.96497296
PIAS1	3338	0.01093	0.98545666	0.96494216
RAB29	3188	0.01009	0.94425864	0.96451511
ARHGAP26	3220	0.01022	0.95275591	0.96475874
TMEM171	3241	0.01026	0.95841584	0.96507213
NRSN1	3300	0.01062	0.97468354	0.9651461
HNRNPA0	3318	0.01073	0.97975709	0.96514385
GINM1	3291	0.01061	0.97216643	0.96498048
PEX10	3222	0.01029	0.95329207	0.9645851
DOCK10	3268	0.01046	0.96579247	0.96500782
AHDC1	3297	0.01061	0.97384306	0.96512478
IFT52	3325	0.01079	0.98174442	0.9651117
EMC8	3287	0.01056	0.97105188	0.96504165
RPS6KA4	3210	0.01012	0.95008413	0.96490362
ATXN7L1	3307	0.01065	0.97665033	0.96518705
C1orf228	3282	0.01046	0.96966228	0.96526935
GPRIN1	3346	0.01097	0.9877551	0.96497203
FAIM2	3246	0.01021	0.95977337	0.96533897
GREB1L	3270	0.01049	0.96634341	0.96493967
EYA4	3253	0.01043	0.96168039	0.96477469
ZNF785	3261	0.01047	0.96386913	0.9648211
AKAP11	3293	0.01054	0.97272466	0.96525953
EFR3B	3304	0.01058	0.97580645	0.96535049
SCLY	3273	0.01045	0.967171	0.96513035
CHRNA4	3309	0.01064	0.97721373	0.96523954
MAU2	3289	0.01052	0.97160883	0.96522749
BRINP3	3222	0.01032	0.95329207	0.96449318
EHD2	3303	0.01067	0.97552548	0.96504233
NBAS	3259	0.01042	0.96332101	0.9649382
CNNM4	3318	0.01075	0.97975709	0.96507934
TMEM184C	3313	0.01067	0.97834248	0.96525144
ALS2	3312	0.01074	0.97806005	0.9650156
FBXO11	3309	0.01079	0.97721373	0.96479153
MIS18A	3301	0.01068	0.97496403	0.96496691
SLC17A9	3176	0.01003	0.94111111	0.96448343
SI	3212	0.01005	0.95061728	0.96517381
ALDH8A1	3220	0.01023	0.95275591	0.96473829
GVINP1	3274	0.01053	0.96744717	0.9648758
CABP5	3310	0.01076	0.97749567	0.96490045
PARM1	3270	0.01041	0.96634341	0.96517447
RAB26	3280	0.01054	0.96910755	0.96499305
ILDR1	3256	0.01051	0.9625	0.96455708
TOR3A	3304	0.01076	0.97580645	0.964782
PCSK7	3251	0.01048	0.96113475	0.96457194
CNPPD1	3306	0.01071	0.97636888	0.96496225
PRPF40B	3254	0.01039	0.96195344	0.96492992
NASP	3275	1.04E-5	0.96772351	0.96533185
ZNF492	3201	9.91E-6	0.94769231	0.96542741
ZNF234	3310	0.01072	0.97749567	0.96502955
INTS1	3275	0.01053	0.96772351	0.96490247
ZNF398	3267	0.01041	0.96551724	0.96512191
PLEKHA8P1	3203	0.01018	0.94822278	0.96455501
PRDX2	3249	0.01039	0.96058974	0.9648215
LIF	3173	9.92E-6	0.9403275	0.96479279
MDM2	3266	1.04E-5	0.96524217	0.96514912
RGMB	3301	0.01066	0.97496403	0.96501409
PDCD5	3308	0.01072	0.97693195	0.96496896
FCER1A	3279	0.01056	0.96883043	0.96490954
DTYMK	3176	9.98E-6	0.94111111	0.96464845
TMEM242	3255	1.04E-5	0.96222664	0.96492201
TMEM115	3289	0.01057	0.97160883	0.96506788
CTLA4	3197	0.01019	0.94663314	0.96439031
SLPI	3273	0.01044	0.967171	0.96514417
SLC25A44	3310	0.01079	0.97749567	0.96479655
DYNLT1	3322	0.01077	0.98089172	0.96510067
SPATA19	3339	0.01094	0.98574338	0.96494144
ZFPM1	3268	0.01054	0.96579247	0.96471821
ZNF644	3308	0.01068	0.97693195	0.96510736
TBC1D22B	3308	0.01072	0.97693195	0.96498706
CYP1A1	3150	9.82E-6	0.93436293	0.96464607
PIGP	3298	0.01052	0.97412306	0.96539607
ADM	3309	0.01077	0.97721373	0.96484799
KATNBL1	3326	0.01089	0.98202899	0.96482577
BAIAP2L2	3175	0.01007	0.94084976	0.96430129
FBLN7	3228	0.01029	0.95490417	0.96470341
KIF16B	3286	1.06E-5	0.97077364	0.96490938
LOC554174	3268	0.01032	0.96579247	0.96545571
C1QTNF3	3233	0.01025	0.95625176	0.96494612
TPPP3	3289	0.01067	0.97160883	0.96474479
ZNF675	3262	0.01048	0.96414343	0.96478494
NIPAL4	3325	0.01079	0.98174442	0.96510373
CDH26	3181	0.01005	0.94242003	0.96452304
FZD10	3276	0.01046	0.968	0.9651392
MMP7	3265	0.01053	0.96496725	0.96470269
SF3B5	3208	0.01005	0.94955157	0.9650972
KIAA1551	3298	0.01067	0.97412306	0.96493459
GRPEL2	3296	0.01069	0.97356322	0.96484082
B2M	3283	0.01052	0.96993988	0.96509933
SLC39A1	3319	0.01082	0.9800405	0.96490333
CXCL2	3165	9.88E-6	0.93824425	0.96474657
KIF20A	3266	0.01056	0.96524217	0.96460783
CCSAP	3262	0.01044	0.96414343	0.96493103
BAG3	3289	0.01054	0.97160883	0.96517127
ZNF165	3282	0.01055	0.96966228	0.96500877
GFPT1	3285	1.06E-5	0.97049556	0.9649021
RFC5	3317	0.01077	0.97947384	0.96500173
VIM	3313	0.01077	0.97834248	0.9649352
KLHL6	3294	0.01064	0.97300402	0.96493694
CBX6	3249	0.01039	0.96058974	0.96481183
ZIC1	3292	0.01056	0.97244546	0.96516365
DUSP28	3302	0.01065	0.97524467	0.96506813
ROPN1B	3155	9.87E-6	0.93565313	0.96458722
FAM221A	3310	0.01077	0.97749567	0.96485863
PCDHB1	3302	0.01058	0.97524467	0.96531639
ZNF625	3149	9.89E-6	0.93410532	0.9643813
ZNF621	3192	0.01003	0.9453125	0.96481999
ZNF566	3252	0.01035	0.96140749	0.96500405
IFIT3	3294	0.01061	0.97300402	0.96505789
SPOCK1	3272	0.01056	0.96689498	0.96473511
CMAHP	3299	0.01074	0.97440322	0.96473268
CALHM1	3307	0.01063	0.97665033	0.96526223
CCT2	3297	0.01058	0.97384306	0.9652041
ARSB	3245	0.01037	0.95950156	0.96479303
RCHY1	3330	0.01083	0.98316889	0.96508199
TFF3	3136	9.79E-6	0.93076923	0.96443951
ZNF550	3284	0.01064	0.97021764	0.96474363
TMEM43	3295	0.01058	0.97328354	0.96515852
CDH5	3299	0.01071	0.97440322	0.96484702
TUT1	3223	0.01021	0.95356037	0.9648563
CXCL6	3206	0.01007	0.94901961	0.96499037
C4orf19	3130	9.7E-6	0.92923752	0.96461628
SLFN11	3312	0.01078	0.97806005	0.96489213
CDC6	3232	0.01034	0.95598194	0.9646266
TP53BP2	3314	0.01068	0.97862507	0.96524326
CEBPZ	3270	0.01048	0.96634341	0.9649696
SELP	3311	0.01077	0.97777778	0.96487694
ZNF320	3298	0.01067	0.97412306	0.96495132
CCDC59	3314	0.01071	0.97862507	0.96513105
FILIP1	3326	0.01088	0.98202899	0.96484133
LSM14B	3271	0.01047	0.96661912	0.9650157
C5orf66	3210	0.01013	0.95008413	0.96486265
CKAP2	3200	0.01011	0.94742729	0.96471221
CEP89	3192	9.92E-6	0.9453125	0.96518168
STK10	3310	0.01073	0.97749567	0.96499887
SUV420H1	3312	0.01071	0.97806005	0.96508819
THAP9	3325	0.01087	0.98174442	0.9648712
YAP1	3322	0.01078	0.98089172	0.96508037
C11orf54	3272	0.01052	0.96689498	0.96488647
PTPN22	3289	0.01062	0.97160883	0.96492215
ACTR1B	3305	0.01061	0.97608758	0.96526779
PLA2G7	3263	0.01049	0.96441788	0.9647992
MAST4	3301	0.01063	0.97496403	0.96513618
ELL2	3293	0.01062	0.97272466	0.96499349
CD209	3249	0.01041	0.96058974	0.96474285
BOLL	3279	0.01039	0.96883043	0.9654471
NUDT1	3263	0.01052	0.96441788	0.96468721
COQ10B	3286	0.01054	0.97077364	0.96510356
FCGRT	3337	0.01095	0.98517011	0.96486024
NOP16	3242	0.01044	0.95868704	0.96449562
PCDH10	3225	0.01021	0.95409744	0.96490065
RNASEH2C	3296	0.01065	0.97356322	0.9649456
TSPAN8	3256	0.01035	0.9625	0.96509169
KIAA2018	3300	0.01058	0.97468354	0.96526881
SHISA2	3235	0.01034	0.95679187	0.96471321
FBXL17	3226	0.01026	0.9543662	0.96476131
COX6A2	3304	1.06E-5	0.97580645	0.96527187
CDA	3212	0.01021	0.95061728	0.96462774
PRR14	3157	9.89E-6	0.93617021	0.9645281
CSPG5	3198	0.01012	0.94689771	0.96464458
MRPL52	3268	0.01051	0.96579247	0.96481019
L3MBTL4	3300	0.01071	0.97468354	0.964863
HIGD1B	3323	0.01087	0.98117579	0.96480516
UCN2	3277	0.01051	0.96827665	0.96501964
TXNDC16	3228	0.01015	0.95490417	0.96518667
ADCY9	3252	0.01045	0.96140749	0.96468926
GFRA3	3256	0.01045	0.9625	0.96475655
PARP2	3270	0.01046	0.96634341	0.96501301
DNASE2B	3248	0.01036	0.96031746	0.9648791
HBM	3225	0.01028	0.95409744	0.96466982
DCN	3311	0.01074	0.97777778	0.96498169
ARAP3	3291	0.01063	0.97216643	0.96492488
PCBP3	3281	0.01045	0.96938484	0.96528572
EHF	3259	0.01052	0.96332101	0.96460235
NSUN7	3262	0.01058	0.96414343	0.96448769
FGD5	3302	0.01074	0.97524467	0.964785
NUP50	3310	0.01084	0.97749567	0.96464371
AP1M2	3273	0.01057	0.967171	0.9647152
TMPO	3279	0.01057	0.96883043	0.96484851
STK36	3269	0.01059	0.96606786	0.96457205
IFI6	3274	0.01046	0.96744717	0.9651231
MYH16	3341	0.01092	0.98631732	0.96503234
KLF14	3313	0.01077	0.97834248	0.96491971
STIL	3255	1.05E-5	0.96222664	0.96458987
HIF3A	3258	0.01049	0.96304719	0.96467767
SCARB1	3314	0.01067	0.97862507	0.96526877
CEP152	3317	0.01075	0.97947384	0.96507937
TFAP2A	3312	0.01083	0.97806005	0.96472124
PFKFB4	3191	0.01016	0.94504881	0.96436176
ACAP3	3278	0.01057	0.96855346	0.96483394
TSPYL6	3318	0.01076	0.97975709	0.9650599
ZIC5	3275	1.04E-5	0.96772351	0.96534603
PIH1D1	3160	9.89E-6	0.9369469	0.96461807
DPH6	3247	0.01044	0.96004534	0.96462292
DNAL4	3106	9.53E-6	0.92316076	0.96469251
ZNF813	3268	0.01041	0.96579247	0.96515075
PLRG1	3341	1.09E-5	0.98631732	0.96509471
KIAA1109	3273	0.01058	0.967171	0.96471034
CCNY	3310	0.01072	0.97749567	0.96503959
JAM3	3272	1.06E-5	0.96689498	0.96460804
MRS2	3255	0.01035	0.96222664	0.96507496
GNPNAT1	3300	0.01067	0.97468354	0.96498627
EFCAB7	3323	0.01076	0.98117579	0.96516172
IGSF5	3293	0.01055	0.97272466	0.96521064
UBXN11	3150	9.78E-6	0.93436293	0.96477995
RFC3	3249	0.01048	0.96058974	0.9645067
SZRD1	3278	0.01051	0.96855346	0.96502646
SLC9A8	3251	1.04E-5	0.96113475	0.9648131
TIMM44	3285	0.01053	0.97049556	0.96510993
UBE2L3	3320	0.01075	0.98032407	0.96513575
PUSL1	3293	0.01071	0.97272466	0.96470716
LINC00208	3287	0.01055	0.97105188	0.96510868
CSDE1	3335	0.01089	0.9845975	0.96501611
SNX4	3333	0.01085	0.98402556	0.96508234
LTBR	3301	1.06E-5	0.97496403	0.9652133
CWH43	3254	0.01052	0.96195344	0.9644997
GPSM2	3260	0.01037	0.96359499	0.9651184
HIST1H3E	3140	9.72E-6	0.93179318	0.96475022
EXOSC6	3292	0.01058	0.97244546	0.96509258
GDPD5	3277	0.01053	0.96827665	0.96495443
CYB5RL	3326	0.01079	0.98202899	0.96512309
CD3G	3180	0.01003	0.94215795	0.9645486
AFTPH	3310	1.07E-5	0.97749567	0.96507283
C17orf97	3173	9.99E-6	0.9403275	0.96452592
PCP4L1	3197	0.01019	0.94663314	0.96436839
DGKG	3286	0.01048	0.97077364	0.96529958
QRICH2	3248	0.01038	0.96031746	0.96484933
FNDC3A	3260	0.01054	0.96359499	0.96456269
BIN1	3216	0.01027	0.95168539	0.96453947
LIMCH1	3314	0.01075	0.97862507	0.96500117
FAM35A	3334	0.01088	0.98431145	0.96501996
C1orf158	3233	0.01037	0.95625176	0.96454053
FAM134A	3320	0.01072	0.98032407	0.96523866
AMPH	3238	0.01043	0.95760317	0.96446393
ZNF622	3275	0.01046	0.96772351	0.96513283
PDE3A	3273	0.01047	0.967171	0.96506237
EBF3	3288	0.01061	0.97133028	0.96492579
PODN	3225	0.01024	0.95409744	0.96479928
ANGPTL3	3231	0.01014	0.95571227	0.96527698
DDX60	3305	0.01063	0.97608758	0.96522109
YIPF2	3269	0.01055	0.96606786	0.96471303
PTX3	3298	0.01065	0.97412306	0.96498038
POLI	3324	0.01083	0.98146002	0.96495291
BASP1	3216	1.01E-5	0.95168539	0.96508128
CCDC116	3239	0.01029	0.9578739	0.96494793
ARMC7	3293	0.01062	0.97272466	0.96500493
NKD2	3316	0.01083	0.97919075	0.96480395
SERPINB8	3136	9.8E-6	0.93076923	0.96438865
YPEL5	3311	0.01064	0.97777778	0.96529503
RELB	3280	0.01059	0.96910755	0.96483498
PTEN	3326	0.01076	0.98202899	0.96521984
DRAM2	3229	0.01029	0.95517339	0.96472757
GNB1	3330	0.01088	0.98316889	0.9649438
NT5DC4	3245	0.01032	0.95950156	0.96497124
ATP5H	3300	0.01062	0.97468354	0.96514628
PLCB3	3249	0.01034	0.96058974	0.96496743
GPS1	3278	0.01061	0.96855346	0.96471329
MERTK	3270	1.06E-5	0.96634341	0.96458418
MST1	3213	0.01017	0.95088409	0.96478832
SMARCA5	3313	1.07E-5	0.97834248	0.96513861
NPAP1	3213	0.01007	0.95088409	0.96512146
LYSMD2	3335	0.01086	0.9845975	0.96508159
TAS2R9	3275	0.01037	0.96772351	0.96543295
G0S2	3292	0.01064	0.97244546	0.96491333
NIM1K	3241	0.01036	0.95841584	0.96475882
FAM43B	3319	0.01073	0.9800405	0.96517267
ITPR1	3330	0.01093	0.98316889	0.96477926
SLU7	3315	1.07E-5	0.97890783	0.96519414
TMEM145	3310	0.01069	0.97749567	0.96511172
TBX4	3288	0.01065	0.97133028	0.96480051
WDFY2	3274	0.01055	0.96744717	0.96480823
DYNC1LI2	3261	1.05E-5	0.96386913	0.96472684
CCL13	3163	9.85E-6	0.93772488	0.96481415
CLIP3	3190	9.99E-6	0.94478528	0.96489815
UCKL1	3245	0.01048	0.95950156	0.9644425
SOS1	3252	0.01033	0.96140749	0.96509675
NR3C2	3303	0.01063	0.97552548	0.96516446
FAM106A	3306	0.01061	0.97636888	0.96528093
ZNF821	3210	0.01022	0.95008413	0.96456986
MCPH1	3287	0.01054	0.97105188	0.96513683
ENTPD5	3264	1.04E-5	0.96469248	0.9651094
TMEM105	3208	0.01012	0.94955157	0.96487694
PUS7	3311	0.01075	0.97777778	0.96493169
F12	3299	0.01063	0.97440322	0.96508397
GYG1	3321	0.01073	0.98060781	0.96521207
CTSO	3326	0.01079	0.98202899	0.96512942
LBP	3317	0.01067	0.97947384	0.96531739
IRS1	3231	0.01037	0.95571227	0.96449776
SEC14L1	3292	0.01062	0.97244546	0.96498016
SPOP	3322	0.01077	0.98089172	0.96510176
ANO10	3215	0.01014	0.95141814	0.96492735
NPVF	3309	0.01064	0.97721373	0.96525964
CAST	3304	0.01074	0.97580645	0.96485036
MAP3K10	3241	0.01026	0.95841584	0.96506089
FAM154B	3251	0.01036	0.96113475	0.96494466
C2orf49	3331	0.01088	0.98345428	0.96494104
ZNF544	3190	0.01004	0.94478528	0.9647332
PILRA	3318	0.01083	0.97975709	0.96483783
RSPH1	3133	9.67E-6	0.93000274	0.96478186
KCTD13	3272	0.01057	0.96689498	0.96470297
UCHL3	3304	0.01074	0.97580645	0.96483001
HOMER3	3220	0.01017	0.95275591	0.96492314
ATP13A2	3249	0.01036	0.96058974	0.96490413
UCA1	3210	0.01011	0.95008413	0.96492886
HNRNPA3P1	3104	9.5E-6	0.92265795	0.96473877
LINC00935	3324	0.01082	0.98146002	0.96500125
MGA	3243	0.01035	0.95895839	0.96483062
CYTL1	3153	9.79E-6	0.93513663	0.9648065
TRAPPC5	3314	0.01074	0.97862507	0.96505582
ATF7	3320	0.01081	0.98032407	0.96493736
KANSL1	3249	0.01044	0.96058974	0.96466836
FRYL	3269	0.01052	0.96606786	0.96481824
PIBF1	3322	0.01075	0.98089172	0.96516267
RIC8B	3325	0.01075	0.98174442	0.96521647
DPP4	3268	0.01062	0.96579247	0.96446869
RNF217	3279	0.01058	0.96883043	0.96483641
NARFL	3289	0.01062	0.97160883	0.96491679
GSTP1	3282	0.01047	0.96966228	0.96525338
MFNG	3270	0.01052	0.96634341	0.9648261
OLFML1	3187	9.99E-6	0.94399554	0.96485684
KCNMB1	3209	0.01018	0.94981777	0.96466317
HPGDS	3310	0.01072	0.97749567	0.96500928
GABRD	3201	0.01002	0.94769231	0.96505448
RAB24	3289	0.01062	0.97160883	0.96492622
PGAP1	3301	0.01075	0.97496403	0.96475577
HNRNPD	3305	0.01067	0.97608758	0.96506339
TIMELESS	3269	0.01062	0.96606786	0.96450035
MGC15705	3331	0.01085	0.98345428	0.96503679
FIS1	3329	0.01082	0.98288367	0.96511101
FAM216A	3170	9.83E-6	0.9395452	0.96503689
EIF3B	3268	0.01053	0.96579247	0.9647656
CPSF6	3292	0.01052	0.97244546	0.96529269
MTMR9	3316	0.01079	0.97919075	0.96494168
FEZ1	3308	0.01074	0.97693195	0.96491247
ARHGEF37	3288	0.01059	0.97133028	0.96499648
SLC6A3	3208	0.01006	0.94955157	0.96506065
WDR59	3311	0.01069	0.97777778	0.96513517
FFAR4	3195	0.01009	0.94610444	0.96468084
LIG3	3306	0.01074	0.97636888	0.96488922
SIX1	3283	0.01068	0.96993988	0.96457922
NFXL1	3323	0.01079	0.98117579	0.96505809
ARHGEF19	3264	0.01052	0.96469248	0.96471711
CRISP1	3249	0.01025	0.96058974	0.96527863
TNK2-AS1	3303	0.01058	0.97552548	0.96530713
TMEM241	3227	0.01039	0.95463511	0.96435915
PLA1A	3274	0.01042	0.96744717	0.9652474
ALLC	3322	0.01075	0.98089172	0.96517228
SPATS2	3280	0.01064	0.96910755	0.96466204
SHD	3254	0.01043	0.96195344	0.96481372
SFRP4	3254	0.01034	0.96195344	0.96507654
ZNF354B	3260	0.01037	0.96359499	0.96510409
SCGB3A1	3180	0.01004	0.94215795	0.9645306
ACP2	3248	0.01038	0.96031746	0.9648406
PTGFRN	3304	1.08E-5	0.97580645	0.96463923
CTNS	3292	0.01064	0.97244546	0.96490484
CXCL13	3048	9.28E-6	0.90879828	0.96429021
MYL12B	3291	0.01057	0.97216643	0.965124
MFF	3330	0.01086	0.98316889	0.96499413
CXCL17	3099	9.51E-6	0.92140332	0.96460446
C1QTNF1	3245	0.01039	0.95950156	0.96473186
NRIP2	3113	9.65E-6	0.92492492	0.96441121
ILKAP	3308	0.01069	0.97693195	0.96508414
ZBTB2	3203	0.01008	0.94822278	0.96487463
KLHL26	3235	0.01031	0.95679187	0.96477496
HEATR1	3304	0.01072	0.97580645	0.9649046
RELL2	3143	9.79E-6	0.93256262	0.96458965
ST6GAL1	3265	0.01054	0.96496725	0.96468055
SETD8	3137	9.73E-6	0.93102501	0.96465836
ERCC8	3216	0.01018	0.95168539	0.96481202
CCT6B	3192	9.99E-6	0.9453125	0.96496687
GAD1	3288	0.01056	0.97133028	0.96506995
LYPD6	3306	0.01072	0.97636888	0.96493882
BDH2	3273	0.01048	0.967171	0.96503977
CLEC12B	3255	0.01048	0.96222664	0.96465426
RTKN	3198	0.01012	0.94689771	0.9646305
NAGK	3290	0.01054	0.97188755	0.96519614
GRHL3	3317	1.08E-5	0.97947384	0.96492572
TRNP1	3178	9.93E-6	0.94163424	0.96485398
C17orf47	3324	1.08E-5	0.98146002	0.9650572
TMEM51-AS1	3307	1.08E-5	0.97665033	0.96472075
SEC24D	3285	0.01058	0.97049556	0.96493195
ANKRD36C	3259	0.01053	0.96332101	0.96456109
C3orf58	3235	1.03E-5	0.95679187	0.96484952
SH3GL1	3282	0.01059	0.96966228	0.96486409
NKAIN2	3279	0.01058	0.96883043	0.96483734
CTF1	3159	9.94E-6	0.93668786	0.96440821
ZDHHC8	3192	0.01018	0.9453125	0.96430005
KIF14	3265	0.01058	0.96496725	0.96453904
TMPRSS12	3291	0.01052	0.97216643	0.96525792
CRNN	3316	0.01072	0.97919075	0.96513654
GSS	3194	0.01009	0.94584031	0.9646393
TMEM151B	3231	0.01023	0.95571227	0.96496345
CPLX2	3263	0.01043	0.96441788	0.96499124
CUZD1	3137	9.73E-6	0.93102501	0.96465816
GNG10	3320	0.01076	0.98032407	0.96510761
MYBBP1A	3258	0.01031	0.96304719	0.96527515
SNAP91	3198	0.01013	0.94689771	0.96462306
RAD1	3300	0.01072	0.97468354	0.96481027
DVL2	3263	0.01043	0.96441788	0.96497188
PRPF38A	3310	0.01067	0.97749567	0.96518914
CDH4	3332	0.01089	0.98373984	0.96494641
DGKI	3316	0.01071	0.97919075	0.96517365
RRP12	3290	0.01056	0.97188755	0.96513329
BCL2L11	3279	0.01066	0.96883043	0.96458912
SEMA3A	3219	0.01021	0.95248805	0.9647853
LAMC2	3241	0.01033	0.95841584	0.96483196
KNCN	3310	0.01064	0.97749567	0.96527351
MRPL46	3342	0.01095	0.98660454	0.96494669
SLC25A23	3262	0.01043	0.96414343	0.96494551
KATNB1	3266	0.01048	0.96524217	0.96488542
CYLD	3254	0.01042	0.96195344	0.9648243
SLC5A9	3269	0.01061	0.96606786	0.9645202
RSL24D1	3269	0.01041	0.96606786	0.96517038
C1orf180	3206	1.01E-5	0.94901961	0.96487047
WDR20	3326	1.08E-5	0.98202899	0.96508403
NLRX1	3275	0.01052	0.96772351	0.96494108
DNAH3	3296	0.01067	0.97356322	0.96489588
PIK3IP1	3293	0.01066	0.97272466	0.96486546
ADK	3249	0.01032	0.96058974	0.96503585
PCDHB12	3273	0.01054	0.967171	0.96483864
HMP19	3310	0.01062	0.97749567	0.96533048
LRRC38	3311	0.01069	0.97777778	0.96515287
KIF1A	3309	1.06E-5	0.97721373	0.9653636
HDAC10	3279	0.01048	0.96883043	0.96513841
RAPSN	3310	0.01065	0.97749567	0.96523516
SYT9	3330	0.01081	0.98316889	0.96515723
RIOK3	3298	0.01065	0.97412306	0.96500485
C20orf141	3281	0.01045	0.96938484	0.96528386
CORIN	3182	9.96E-6	0.94268225	0.96485497
ELL	3230	1.03E-5	0.95544275	0.96471528
RNF141	3284	1.06E-5	0.97021764	0.96488703
ALG5	3206	0.01015	0.94901961	0.96472001
CCDC64B	3139	9.85E-6	0.93153698	0.96427234
ACPP	3262	0.01043	0.96414343	0.96497973
ZNF440	3303	0.01065	0.97552548	0.96511807
SPC24	3288	1.06E-5	0.97133028	0.96494133
CD3EAP	3276	0.01057	0.968	0.96479844
KCNMB3	3316	0.01087	0.97919075	0.96468914
PCSK1	3195	9.99E-6	0.94610444	0.96502421
CDK8	3304	0.01065	0.97580645	0.96513277
FGF23	3228	0.01018	0.95490417	0.96508203
PRKAB2	3250	0.01031	0.96086217	0.96509904
TMEM120B	3195	0.01008	0.94610444	0.96472122
ZBTB45	3269	0.01056	0.96606786	0.96468682
PFKM	3287	0.01051	0.97105188	0.96523163
LOC642533	3309	0.01063	0.97721373	0.96529727
KANK3	3290	1.06E-5	0.97188755	0.9649797
EPAS1	3314	0.01081	0.97862507	0.96482284
RSPO4	3242	0.01036	0.95868704	0.96475848
SDK2	3133	9.67E-6	0.93000274	0.96477554
ATP7B	3291	0.01056	0.97216643	0.96513324
VAV1	3123	9.72E-6	0.92745688	0.96438074
MTHFD1L	3326	1.08E-5	0.98202899	0.96508674
DFFB	3253	0.01045	0.96168039	0.96472307
SPTLC2	3298	0.01069	0.97412306	0.9648829
ZNF518A	3253	1.04E-5	0.96168039	0.96485541
ANKRD6	3337	0.01097	0.98517011	0.96479789
ABCB9	3302	0.01066	0.97524467	0.96504134
PLA2G2F	3314	0.01067	0.97862507	0.96526749
SLC5A7	3261	0.01043	0.96386913	0.96495881
PIK3CA	3317	0.01074	0.97947384	0.96511737
EIF2AK4	3222	0.01015	0.95329207	0.9650507
EFCAB6	3292	0.01061	0.97244546	0.96500286
SEC23A	3312	0.01075	0.97806005	0.96496581
CNTN3	3237	0.01025	0.95733258	0.96504722
METTL22	3247	0.01048	0.96004534	0.96447643
PPP2R5B	3311	1.07E-5	0.97777778	0.96509976
STIM2	3297	1.06E-5	0.97384306	0.96514594
BLCAP	3292	0.01054	0.97244546	0.96522956
KDELR3	3293	0.01068	0.97272466	0.96480531
LINC00311	3292	0.01055	0.97244546	0.96520574
EFCC1	3267	0.01057	0.96551724	0.96461188
FHOD3	3179	0.01005	0.94189602	0.96447403
HIRIP3	3212	0.01009	0.95061728	0.9650371
ATP6V0A4	3241	0.01037	0.95841584	0.96472111
STUB1	3263	0.01033	0.96441788	0.96530954
CLEC4GP1	3207	0.01011	0.94928551	0.96485873
SLC5A8	3269	0.01045	0.96606786	0.96505019
PRSS8	3195	0.01013	0.94610444	0.96453914
TMEM230	3309	0.01066	0.97721373	0.9651955
CCNA2	3238	1.04E-5	0.95760317	0.96454922
CKM	3287	0.01054	0.97105188	0.96512516
C7orf49	3290	0.01063	0.97188755	0.96490355
CLEC10A	3275	0.01051	0.96772351	0.96497354
ZSWIM2	3295	1.05E-5	0.97328354	0.96542829
KIAA1522	3284	0.01063	0.97021764	0.96475532
ZNF391	3297	0.01063	0.97384306	0.96505208
HM13	3146	9.73E-6	0.93333333	0.96487548
MVD	3286	0.01059	0.97077364	0.96493736
CPN2	3326	0.01082	0.98202899	0.96503411
GNA12	3316	0.01074	0.97919075	0.96508578
HIVEP3	3251	0.01032	0.96113475	0.96509571
FST	3284	0.01055	0.97021764	0.96504508
TMEM104	3255	0.01033	0.96222664	0.96515351
TAAR8	3208	0.01023	0.94955157	0.96446676
RAP1B	3327	0.01088	0.98231371	0.96487999
S100Z	3307	0.01061	0.97665033	0.96530522
DHDH	3160	9.83E-6	0.9369469	0.96482804
RNF186	3288	0.01046	0.97133028	0.96540156
TMEM106C	3240	0.01041	0.9581448	0.96455868
PSMB1	3320	0.01073	0.98032407	0.96519818
TSPAN17	3221	0.01029	0.95302391	0.96456793
NUPL2	3298	0.01073	0.97412306	0.96474477
SERPIND1	3182	9.98E-6	0.94268225	0.96477494
ZNF311	3226	0.01034	0.9543662	0.96450775
MCMBP	3295	0.01054	0.97328354	0.9653017
FAM198B	3247	0.01036	0.96004534	0.96487966
LRRC56	3258	0.01053	0.96304719	0.96456836
PPP1R1A	3302	1.06E-5	0.97524467	0.96524923
ECRP	3313	0.01066	0.97834248	0.96527769
MAVS	3306	0.01067	0.97636888	0.96509972
RTN1	3316	0.01075	0.97919075	0.9650472
OASL	3312	0.01077	0.97806005	0.96490198
UTS2R	3305	1.07E-5	0.97608758	0.96499196
CFB	3264	0.01059	0.96469248	0.96448726
BTRC	3257	1.05E-5	0.96277352	0.96461562
ZC3H13	3329	0.01084	0.98288367	0.96504855
HEXB	3332	0.01081	0.98373984	0.96517887
SPR	3288	0.01065	0.97133028	0.9647833
ADAD2	3293	0.01065	0.97272466	0.96490494
TSEN34	3315	1.07E-5	0.97890783	0.96518486
ADRB2	3292	1.06E-5	0.97244546	0.96504754
ZNF668	3279	0.01051	0.96883043	0.96505523
ZNRF2	3284	0.01053	0.97021764	0.9650807
MED26	3174	9.9E-6	0.94058856	0.96488547
TRIM56	3320	0.01076	0.98032407	0.96509945
TM7SF3	3186	0.01003	0.94373259	0.9646905
MBD5	3318	0.01072	0.97975709	0.96518856
CSNK2B	3299	0.01062	0.97440322	0.96510345
HSP90AB1	3294	0.01067	0.97300402	0.96484198
TPM1	3334	0.01088	0.98431145	0.9650268
SUOX	3278	0.01051	0.96855346	0.96501659
TAS2R16	3312	0.01071	0.97806005	0.9651026
SERPINB7	3267	0.01051	0.96551724	0.96479745
CMPK2	3326	0.01081	0.98202899	0.96507372
COLEC11	3241	0.01027	0.95841584	0.96504051
HK1	3303	0.01073	0.97552548	0.96486758
SNX21	3284	1.06E-5	0.97021764	0.96488165
MYL5	3174	9.97E-6	0.94058856	0.96463307
APP	3305	0.01066	0.97608758	0.96511412
ZNF202	3277	0.01056	0.96827665	0.96484992
RCAN1	3248	0.01052	0.96031746	0.96438414
USP7	3296	0.01059	0.97356322	0.96515038
TPMT	3237	1.02E-5	0.95733258	0.9652013
RGR	3294	0.01051	0.97300402	0.96538037
CEP97	3213	1.02E-5	0.95088409	0.9646891
ANKLE2	3297	1.06E-5	0.97384306	0.96513453
RGS12	3201	0.01002	0.94769231	0.9650453
SEC61G	3302	0.01074	0.97524467	0.96479106
CD7	3242	0.01041	0.95868704	0.96460963
SART1	3229	0.01026	0.95517339	0.96484001
SYNPR	3319	0.01071	0.9800405	0.96524041
MRC1	3326	0.01087	0.98202899	0.9648907
PIDD1	3306	0.01079	0.97636888	0.96472118
VPS37C	3284	0.01055	0.97021764	0.96501985
HERC2	3294	0.01063	0.97300402	0.96496515
SCART1	3264	0.01044	0.96469248	0.96497682
HEY2	3225	0.01029	0.95409744	0.96463327
SLC7A10	3208	0.01014	0.94955157	0.96478421
TTC26	3249	0.01052	0.96058974	0.96439867
SLC12A8	3273	0.01055	0.967171	0.96481436
DMWD	3265	0.01053	0.96496725	0.96470551
GNN	3324	0.01076	0.98146002	0.96518177
RNF44	3280	0.01051	0.96910755	0.9650771
YEATS4	3304	0.01067	0.97580645	0.96506679
SCFD1	3308	0.01074	0.97693195	0.96492728
ODF3	3326	0.01078	0.98202899	0.96516143
ADCK3	3189	0.01013	0.94452188	0.96441127
BCAT2	3263	1.05E-5	0.96441788	0.96474602
C20orf96	3305	0.01064	0.97608758	0.965172
TRMT13	3267	1.05E-5	0.96551724	0.96483269
KRTAP1-5	3317	0.01069	0.97947384	0.96524829
KIF21A	3292	0.01064	0.97244546	0.96491961
SELE	3287	0.01056	0.97105188	0.96505443
LINC00909	3323	0.01073	0.98117579	0.96525376
DSTN	3302	0.01062	0.97524467	0.96516758
DENND6B	3173	0.01004	0.9403275	0.9643588
LINC00477	3232	0.01022	0.95598194	0.96503837
CAPN1	3265	0.01049	0.96496725	0.96483594
ATCAY	3257	0.01035	0.96277352	0.96512256
SH3BGR	3248	0.01035	0.96031746	0.96495799
BRF1	3290	0.01053	0.97188755	0.96521092
FGF1	3209	0.01013	0.94981777	0.96485454
CYBRD1	3314	0.01082	0.97862507	0.96479879
FAM149B1	3244	0.01033	0.9592299	0.96490877
GALNS	3255	0.01044	0.96222664	0.96477907
MPG	3300	1.07E-5	0.97468354	0.96488578
FBXO42	3246	0.01041	0.95977337	0.96468219
ANGPTL7	3241	1.04E-5	0.95841584	0.9645975
SP2	3284	0.01055	0.97021764	0.96502004
IGF2BP3	3254	0.01041	0.96195344	0.96483601
MAP3K13	3189	1.01E-5	0.94452188	0.96452537
NR4A2	3278	0.01058	0.96855346	0.96482445
EIF4A2	3276	0.01041	0.968	0.96532729
ZNF138	3284	0.01068	0.97021764	0.9646238
LDB3	3235	0.01031	0.95679187	0.96478624
DDX46	3342	0.01092	0.98660454	0.96505434
RBM33	3299	0.01057	0.97440322	0.96527073
TTYH1	3255	0.01031	0.96222664	0.9652281
FBXW4	3224	0.01027	0.95382883	0.9646912
ATP6V0E2-AS1	3318	1.07E-5	0.97975709	0.9652349
TMEM198	3231	1.03E-5	0.95571227	0.96474689
ACSS2	3266	0.01045	0.96524217	0.96497657
ELOVL3	3227	0.01021	0.95463511	0.96495472
LINC00661	3306	0.01071	0.97636888	0.9649661
RPH3AL	3205	0.01004	0.94875385	0.96505889
DAXX	3272	0.01044	0.96689498	0.96512641
C6orf132	3190	0.01001	0.94478528	0.964837
TNRC18	3273	0.01047	0.967171	0.96507432
CTDSP1	3344	0.01103	0.98717949	0.9647546
SHMT2	3297	0.01073	0.97384306	0.96471528
AXL	3119	9.67E-6	0.92644244	0.96447625
CCDC11	3230	0.01026	0.95544275	0.96483206
POLR1D	3310	0.01065	0.97749567	0.96523607
SLC37A4	3280	0.01064	0.96910755	0.96464754
NOC4L	3214	0.01022	0.95115104	0.96465355
MGAT4B	3243	0.01032	0.95895839	0.96492517
FEM1B	3302	0.01059	0.97524467	0.96528501
PLK3	3238	0.01039	0.95760317	0.964583
HTR3B	3326	0.01075	0.98202899	0.96523793
WASF2	3237	0.01026	0.95733258	0.96501152
CERS3	3154	9.89E-6	0.93539481	0.96448732
NEXN-AS1	3209	0.01012	0.94981777	0.96487085
ACKR3	3319	0.01082	0.9800405	0.96490606
BRWD1	3272	0.01042	0.96689498	0.96519368
PDGFA	3317	0.01076	0.97947384	0.96502682
STARD4	3292	0.01062	0.97244546	0.96496077
MED12L	3280	0.01049	0.96910755	0.96513382
FA2H	3277	0.01063	0.96827665	0.9646286
BZW1	3324	1.08E-5	0.98146002	0.96506372
WDR89	3291	0.01063	0.97216643	0.96492857
PLEKHF1	3186	0.01009	0.94373259	0.96449912
DUSP2	3280	0.01046	0.96910755	0.96523702
PMPCB	3273	0.01049	0.967171	0.96500186
AKR1E2	3316	1.07E-5	0.97919075	0.96521077
HDAC11	3251	0.01036	0.96113475	0.96496642
CHRNG	3227	1.01E-5	0.95463511	0.96533588
GORAB	3314	0.01082	0.97862507	0.96480753
MLXIPL	3285	0.01056	0.97049556	0.96501371
RGS5	3218	0.01017	0.95222035	0.96488241
LSM6	3323	0.01075	0.98117579	0.96519632
F3	3323	0.01086	0.98117579	0.9648606
UPK3A	3244	0.01035	0.9592299	0.96484356
ECHDC2	3271	1.05E-5	0.96661912	0.96492857
ITPKA	3307	0.01072	0.97665033	0.96494868
LRRC40	3326	0.01081	0.98202899	0.96507046
FLYWCH2	3309	0.01071	0.97721373	0.96505153
SLC25A28	3305	0.01067	0.97608758	0.96507108
GPSM3	3192	0.01017	0.9453125	0.96432793
RWDD4	3331	0.01087	0.98345428	0.96498414
LGALS9	3222	1.02E-5	0.95329207	0.96487668
SLC6A1	3165	9.93E-6	0.93824425	0.9645792
AIM1	3305	0.01061	0.97608758	0.96525222
SLC25A46	3335	0.01087	0.9845975	0.96504813
GIPC3	3226	0.01023	0.9543662	0.9648905
LOC101927122	3223	0.01013	0.95356037	0.96513941
PCNXL3	3210	0.01021	0.95008413	0.96459529
EXOC3	3235	0.01034	0.95679187	0.96469238
MYO15B	3265	0.01059	0.96496725	0.96450038
HIST1H1D	3280	0.01051	0.96910755	0.9650758
FBXO21	3310	0.01073	0.97749567	0.96500873
MITD1	3339	0.01091	0.98574338	0.96502219
XCL1	3289	0.01059	0.97160883	0.96501721
SHISA6	3202	0.01007	0.94795747	0.9648882
NUCB2	3308	0.01069	0.97693195	0.96507372
DPEP2	3302	0.01072	0.97524467	0.96485161
AFG3L1P	3224	0.01019	0.95382883	0.96495605
CABP1	3304	0.01062	0.97580645	0.96523302
VCAM1	3307	0.01071	0.97665033	0.96500119
CALU	3295	0.01063	0.97328354	0.9650089
DET1	3242	0.01046	0.95868704	0.96444784
INHBA	3247	0.01037	0.96004534	0.96485746
PPOX	3238	0.01025	0.95760317	0.96504534
ZBTB7B	3239	0.01042	0.9578739	0.96452096
ERAP2	3242	0.01015	0.95868704	0.96545495
CHD1	3311	0.01069	0.97777778	0.96513809
CSF2RB	3192	0.01005	0.9453125	0.96475696
TSKS	3330	0.01084	0.98316889	0.96505565
IDI2-AS1	3208	0.01025	0.94955157	0.96440377
C4BPA	3248	0.01036	0.96031746	0.96490755
MORF4L1	3338	0.01093	0.98545666	0.96493821
CALN1	3301	1.06E-5	0.97496403	0.96522909
KCNN1	3299	0.01056	0.97440322	0.96530271
RASA3	3253	0.01047	0.96168039	0.96464953
SDAD1	3299	0.01056	0.97440322	0.96530143
GPAM	3281	0.01065	0.96938484	0.9646492
ALKBH5	3311	0.01073	0.97777778	0.96502366
LMTK2	3303	1.07E-5	0.97552548	0.96492882
STAG3L4	3304	0.01062	0.97580645	0.96521854
IQGAP1	3316	0.01069	0.97919075	0.96522642
ANG	3285	0.01057	0.97049556	0.96497552
SETD6	3273	0.01063	0.967171	0.96455608
CIITA	3235	0.01027	0.95679187	0.96491528
RSRC2	3313	0.01071	0.97834248	0.96512677
EBLN2	3270	0.01057	0.96634341	0.96465677
DSG1	3319	0.01069	0.9800405	0.9652829
OMA1	3297	0.01067	0.97384306	0.96492435
GMPS	3299	0.01055	0.97440322	0.96534426
PEX11A	3298	1.07E-5	0.97412306	0.96484758
MAN2A1	3303	0.01063	0.97552548	0.96517602
LZIC	3309	0.01072	0.97721373	0.96499434
AKAP8L	3247	0.01037	0.96004534	0.96486391
WBP1L	3335	0.01092	0.9845975	0.96490063
SERPINC1	3304	0.01062	0.97580645	0.96522642
ZW10	3305	0.01065	0.97608758	0.96514306
MGC39584	3324	0.01075	0.98146002	0.96520676
ZIK1	3129	9.7E-6	0.92898273	0.96458017
DUS3L	3275	0.01042	0.96772351	0.96526097
CATX-1	3274	0.01041	0.96744717	0.96528566
FILIP1L	3329	0.01086	0.98288367	0.9649814
RAN	3228	0.01026	0.95490417	0.96481899
UTP18	3315	0.01079	0.97890783	0.96491852
BRCA1	3257	0.01048	0.96277352	0.96468653
MPRIP	3230	0.01027	0.95544275	0.96481039
CEP72	3277	0.01053	0.96827665	0.96496617
SPOPL	3325	0.01081	0.98174442	0.96505089
LRP1B	3214	0.01021	0.95115104	0.96466866
PTPRT	3191	0.01006	0.94504881	0.964683
ZNF684	3283	0.01049	0.96993988	0.9651938
OTUD3	3296	0.01061	0.97356322	0.96507396
MAP3K12	3265	0.01049	0.96496725	0.96483087
EGR1	3274	0.01046	0.96744717	0.96510499
ZNF341	3252	0.01043	0.96140749	0.9647638
TLN2	3220	0.01025	0.95275591	0.96468021
BTBD3	3321	0.01079	0.98060781	0.96503539
GTF3C1	3276	0.01061	0.968	0.96466292
DAGLB	3273	0.01058	0.967171	0.96469839
MFSD1	3325	0.01076	0.98174442	0.96518878
OXTR	3137	9.7E-6	0.93102501	0.96478157
PIK3C2A	3274	0.01058	0.96744717	0.96473339
DNAH2	3199	0.01009	0.94716243	0.96475994
AFF1	3152	9.7E-6	0.93487859	0.96511401
ASCC2	3231	0.01035	0.95571227	0.96456867
SIRT1	3337	0.01089	0.98517011	0.96503343
ATXN7	3218	0.01023	0.95222035	0.9647012
SPN	3196	0.01014	0.94636872	0.96451922
TMEM125	3225	0.01023	0.95409744	0.9648491
TMEM88	3291	0.01076	0.97216643	0.96449763
USP42	3264	0.01047	0.96469248	0.96487917
TRIM40	3314	1.07E-5	0.97862507	0.96518497
TM9SF4	3280	0.01056	0.96910755	0.96490657
KRT84	3306	0.01068	0.97636888	0.96507171
CEACAM8	3147	9.81E-6	0.93359052	0.96461155
DNAJC7	3259	1.05E-5	0.96332101	0.96468278
TRMT10A	3313	0.01072	0.97834248	0.96508339
INPP5J	3228	0.01026	0.95490417	0.96482149
EXOSC5	3281	1.06E-5	0.96938484	0.96481219
PPIC	3308	0.01071	0.97693195	0.96502363
MRGPRX4	3293	0.01048	0.97272466	0.96543738
ADAMTS10	3286	0.01053	0.97077364	0.96514914
ATAD1	3334	0.01084	0.98431145	0.96511895
PLEKHO2	3172	9.91E-6	0.94006659	0.96481472
STATH	3080	9.44E-6	0.91666667	0.96445844
PRICKLE2	3307	0.01071	0.97665033	0.96499936
CDT1	3325	0.01087	0.98174442	0.96485998
LRRC42	3290	0.01065	0.97188755	0.96483535
PRRC1	3316	0.01078	0.97919075	0.96496642
ZNF683	3081	9.48E-6	0.91691475	0.96432386
ZNF486	3277	0.01044	0.96827665	0.96523351
ADCY10	3166	9.78E-6	0.93850416	0.96509956
PIGW	3232	0.01026	0.95598194	0.96488764
C11orf45	3244	1.03E-5	0.9592299	0.96503006
LRP2	3169	9.87E-6	0.93928472	0.96485943
C21orf128	3294	0.01061	0.97300402	0.96504222
NEK4	3147	9.73E-6	0.93359052	0.96489639
MBLAC2	3298	0.01062	0.97412306	0.96510068
RUNX3	3278	0.01057	0.96855346	0.96484065
TP53BP1	3250	0.01029	0.96086217	0.96515927
BHMT2	3216	0.01024	0.95168539	0.96463213
S100A14	3283	0.01065	0.96993988	0.96469709
LAMA3	3274	0.01064	0.96744717	0.96452902
PLLP	3181	9.96E-6	0.94242003	0.96482614
POLR1B	3283	0.01046	0.96993988	0.96528383
CAPSL	3260	0.01046	0.96359499	0.96481268
RNF167	3309	0.01076	0.97721373	0.96488325
MYH10	3294	1.06E-5	0.97300402	0.96506066
HIST1H2AC	3275	0.01041	0.96772351	0.96528429
RERE	3257	0.01043	0.96277352	0.96484533
MET	3268	1.06E-5	0.96579247	0.96453913
FCRL2	3147	9.71E-6	0.93359052	0.964958
STK11	3224	0.01035	0.95382883	0.96442482
C12orf45	3277	0.01061	0.96827665	0.96469585
PTTG2	3244	0.01021	0.9592299	0.96531541
ACSL3	3317	0.01072	0.97947384	0.96516901
ZNF133	3289	0.01062	0.97160883	0.9649105
ZNF546	3274	0.01047	0.96744717	0.96508259
TMEM147	3285	0.01055	0.97049556	0.96504727
FAM111A	3140	9.84E-6	0.93179318	0.96433446
FMO1	3143	9.78E-6	0.93256262	0.96461679
AARS2	3247	0.01039	0.96004534	0.96478402
RAP1GAP2	3290	0.01062	0.97188755	0.96492407
HNRNPLL	3328	0.01082	0.98259861	0.96508119
MRPL33	3334	0.01089	0.98431145	0.96497568
GLYATL2	3224	0.01032	0.95382883	0.96450893
ARRB2	3268	0.01052	0.96579247	0.96477816
SLC30A5	3286	0.01066	0.97077364	0.9647304
AJAP1	3277	1.05E-5	0.96827665	0.96504646
AMOTL1	3270	0.01054	0.96634341	0.96476379
CLINT1	3283	0.01063	0.96993988	0.96475185
TMEM63B	3206	0.01013	0.94901961	0.96478444
MRPL9	3323	0.01088	0.98117579	0.96478542
HCFC2	3332	0.01093	0.98373984	0.96481036
PLEKHG4	3265	1.05E-5	0.96496725	0.96478752
FUT1	3297	1.07E-5	0.97384306	0.96481595
IRX4	3311	0.01066	0.97777778	0.96522532
CCDC92	3322	1.08E-5	0.98089172	0.96501184
AGAP1	3326	0.01077	0.98202899	0.96517753
HLTF	3318	0.01073	0.97975709	0.96514222
C14orf79	3238	0.01035	0.95760317	0.96471351
PGBD5	3161	9.89E-6	0.93720609	0.96464206
NXPH1	3181	9.91E-6	0.94242003	0.96500211
MTRF1L	3277	0.01045	0.96827665	0.96521823
THUMPD3-AS1	3134	9.76E-6	0.9302581	0.96448087
COX7C	3327	0.01084	0.98231371	0.96498862
MAT2B	3323	0.01074	0.98117579	0.96523618
MPP4	3340	0.01091	0.98603027	0.96504314
MFSD9	3260	0.01038	0.96359499	0.96507454
CLN8	3249	0.01035	0.96058974	0.96494867
LOC439951	3307	0.01069	0.97665033	0.96505021
C1QA	3280	0.01066	0.96910755	0.96458914
GRAMD2	3307	0.01073	0.97665033	0.96492307
CADM3	3285	0.01051	0.97049556	0.96518353
SIGLEC16	3232	0.01028	0.95598194	0.9648187
YOD1	3295	0.01062	0.97328354	0.96502603
TBKBP1	3212	0.01014	0.95061728	0.96488759
HDAC1	3309	0.01076	0.97721373	0.96486498
EFHD2	3306	0.01068	0.97636888	0.96506567
HSPE1	3195	0.01002	0.94610444	0.96492641
GPR61	3310	0.01067	0.97749567	0.96518074
CD5	3230	0.01024	0.95544275	0.96491164
MRPL40	3299	0.01061	0.97440322	0.9651586
C19orf70	3309	0.01062	0.97721373	0.96533309
CYS1	3282	0.01046	0.96966228	0.9652675
TINAGL1	3302	0.01059	0.97524467	0.96527473
GRK4	3257	0.01045	0.96277352	0.9648027
GPR182	3177	9.94E-6	0.9413726	0.96479974
FOLR1	3231	0.01035	0.95571227	0.96459071
SERPINB2	3121	9.61E-6	0.92694938	0.96473373
RAB22A	3284	0.01053	0.97021764	0.9651139
LARP7	3289	0.01057	0.97160883	0.96505956
HADHB	3340	0.01092	0.98603027	0.96500046
CTSD	3264	0.01052	0.96469248	0.96472237
RAB5B	3316	0.01071	0.97919075	0.96518512
LINC00313	3185	9.96E-6	0.94346979	0.96490222
SNRPC	3255	0.01042	0.96222664	0.96484006
CTCFL	3318	0.01071	0.97975709	0.96520273
INHBE	3182	0.01007	0.94268225	0.96447085
PRDM11	3286	0.01068	0.97077364	0.96466834
NF2	3228	0.01032	0.95490417	0.96461912
LOC400692	3270	0.01045	0.96634341	0.96506614
ANKLE1	3276	0.01044	0.968	0.96520948
TSEN2	3260	0.01043	0.96359499	0.96491961
LTN1	3243	0.01041	0.95895839	0.96464078
DIRAS1	3293	0.01052	0.97272466	0.96529495
CCDC87	3318	0.01075	0.97975709	0.96508497
SLIT2	3289	0.01058	0.97160883	0.96502165
TP53AIP1	3326	0.01082	0.98202899	0.96504985
RHBDD3	3279	0.01056	0.96883043	0.964882
C11orf70	3273	0.01048	0.967171	0.96503847
HYOU1	3288	0.01065	0.97133028	0.96479625
SLA2	3164	9.92E-6	0.9379845	0.96457099
SEMA3D	3145	9.8E-6	0.93307629	0.9645823
INA	3252	0.01025	0.96140749	0.96533284
SCAMP1	3270	0.01048	0.96634341	0.96496418
CCDC85B	3185	9.86E-6	0.94346979	0.96526214
EML2	3213	0.01023	0.95088409	0.96457418
FAM193A	3305	0.01067	0.97608758	0.96508299
PTGDR2	3155	9.87E-6	0.93565313	0.96458199
RGS4	3183	0.01003	0.94294461	0.96462548
AP5B1	3278	0.01054	0.96855346	0.96492964
C5orf15	3139	9.69E-6	0.93153698	0.9648642
TBX20	3327	0.01082	0.98231371	0.96505531
C21orf90	3298	0.01055	0.97412306	0.96532765
BCL2A1	3298	0.01071	0.97412306	0.9648062
LIAS	3165	9.8E-6	0.93824425	0.96503476
LIN7C	3298	0.01063	0.97412306	0.96506132
MPLKIP	3309	1.07E-5	0.97721373	0.96507236
RHOF	3235	1.03E-5	0.95679187	0.96481339
POLE	3139	9.86E-6	0.93153698	0.96425386
MYLPF	3331	0.01089	0.98345428	0.96493672
SEMG2	3272	0.01038	0.96689498	0.96534262
ABHD11	3291	0.01059	0.97216643	0.96505215
PRCP	3225	0.01027	0.95409744	0.9647231
APOBEC3C	3255	0.01052	0.96222664	0.9645183
GAL	3302	0.01067	0.97524467	0.9650184
C2CD4C	3317	0.01067	0.97947384	0.96533175
SGCB	3299	0.01065	0.97440322	0.96502937
BTG2	3295	0.01063	0.97328354	0.96499028
ZUFSP	3313	1.07E-5	0.97834248	0.96515465
UBALD1	3281	0.01051	0.96938484	0.96508612
GGPS1	3283	0.01054	0.96993988	0.96505626
KIF3B	3326	0.01083	0.98202899	0.96501042
RGS19	3295	0.01059	0.97328354	0.96511854
BLNK	3290	0.01071	0.97188755	0.96463555
VDAC1	3287	0.01066	0.97105188	0.96473316
RNF168	3301	0.01055	0.97496403	0.96538808
CEP76	3316	0.01079	0.97919075	0.96494313
LILRA1	3249	0.01037	0.96058974	0.96486793
DCAF17	3300	0.01062	0.97468354	0.96511578
HOXC11	3224	0.01022	0.95382883	0.96484634
ZNF276	3229	0.01032	0.95517339	0.96461398
FBXO45	3204	0.01013	0.94848824	0.96473967
HCG27	3265	0.01052	0.96496725	0.9647254
BMS1	3299	0.01063	0.97440322	0.96507239
SRBD1	3319	0.01074	0.9800405	0.96515287
ZSCAN9	3310	0.01073	0.97749567	0.96499705
TEAD1	3198	0.01007	0.94689771	0.96479619
TMEM106A	3244	0.01025	0.9592299	0.96518386
PCCA	3299	0.01067	0.97440322	0.96496798
LINC01105	3192	0.01007	0.9453125	0.96468863
CD74	3247	1.05E-5	0.96004534	0.96441703
CCDC57	3275	0.01044	0.96772351	0.96521583
TMEM97	3250	0.01039	0.96086217	0.96482705
ZBTB49	3285	0.01051	0.97049556	0.96517074
C20orf26	3319	0.01078	0.9800405	0.9650034
SP140L	3270	0.01052	0.96634341	0.9648405
SLC30A6	3221	0.01018	0.95302391	0.96492004
CYP4X1	3234	0.01032	0.95652174	0.96474552
SPRY4	3303	0.01071	0.97552548	0.96491489
PSMC1	3312	0.01075	0.97806005	0.96495797
SFT2D3	3262	0.01048	0.96414343	0.96478946
ITGB3BP	3312	0.01071	0.97806005	0.96508017
NRGN	3241	0.01033	0.95841584	0.96485272
ICT1	3324	0.01087	0.98146002	0.96483612
ZNF470	3260	0.01037	0.96359499	0.96513722
EVI2B	3315	0.01075	0.97890783	0.96502757
INS	3301	0.01058	0.97496403	0.96529151
PPP1R3D	3285	0.01059	0.97049556	0.96491564
ZNF513	3256	0.01042	0.9625	0.96485788
C1orf194	3248	0.01033	0.96031746	0.9649908
DDX41	3299	0.01066	0.97440322	0.96499831
KLHDC8B	3283	0.01059	0.96993988	0.96489756
FBXO3	3323	1.08E-5	0.98117579	0.96505193
C11orf85	3293	0.01059	0.97272466	0.96508685
ZNF507	3221	0.01027	0.95302391	0.9646385
PLCD1	3269	1.05E-5	0.96606786	0.96488451
TYMP	3184	9.99E-6	0.94320713	0.96477696
PRDM5	3271	0.01062	0.96661912	0.96452207
PANK3	3321	0.01075	0.98060781	0.96516001
USH1C	3251	0.01041	0.96113475	0.96479777
INPP4B	3274	0.01051	0.96744717	0.96495213
QPCT	3280	0.01053	0.96910755	0.96500588
ANTXR1	3253	0.01048	0.96168039	0.96462628
UST	3289	0.01057	0.97160883	0.96508675
SEC23B	3319	1.07E-5	0.9800405	0.96525984
DDR2	3261	0.01053	0.96386913	0.9646292
MRPS18C	3186	0.01003	0.94373259	0.96470902
RRP7A	3270	0.01045	0.96634341	0.96506764
P2RY6	3243	0.01032	0.95895839	0.96493087
TNNI1	3322	0.01078	0.98089172	0.96507348
ITCH	3299	0.01061	0.97440322	0.96515033
GTF2H3	3306	1.07E-5	0.97636888	0.96499868
LINC00951	3183	0.01007	0.94294461	0.96449752
MANBAL	3323	0.01077	0.98117579	0.9651215
ENTPD7	3245	0.01029	0.95950156	0.96505408
VRK2	3333	0.01083	0.98402556	0.96515258
RAB11FIP4	3230	0.01027	0.95544275	0.96481519
CAPN5	3240	0.01042	0.9581448	0.96454019
ATF5	3219	0.01022	0.95248805	0.96474417
MDM1	3279	0.01051	0.96883043	0.96507607
MUL1	3176	9.95E-6	0.94111111	0.96473373
TAOK3	3306	0.01057	0.97636888	0.96540741
[truncated: 1,390 more rows]
